# Supplementary material for: Strategic decision making and prediction differences in autism
Source: PeerJ. 2022 Apr 21;10:e13328. doi: 10.7717/peerj.13328 (PMC9035278; doi:10.7717/peerj.13328)
Supplement: Supplemental Information 1 [file peerj-10-13328-s001.csv]

gender	edu	age	iq_all	asd	avatar	exp_tft_predict_choices_opp	exp_tft_predict_choices_user	exp_tft_predict_prediction	exp_wsls_predict_choices_opp	exp_wsls_predict_choices_user	exp_wsls_predict_prediction	exp_ac_predict_choices_opp	exp_ac_predict_choices_user	exp_ac_predict_prediction	exp_ad_predict_choices_opp	exp_ad_predict_choices_user	exp_ad_predict_prediction	exp_all_predict_predictioncorrectsum	exp_all_predict_predictionnosum	exp_all_predict_failtoallpredictions	exp_all_predict_score	exp_all_predict_coopsum	exp_tft_predict_predictioncorrect	exp_tft_predict_predictioncorrectsum	exp_tft_predict_predictionnosum	exp_tft_predict_failtoallpredictions	exp_tft_predict_score	exp_tft_predict_coopsum	exp_wsls_predict_predictioncorrect	exp_wsls_predict_predictioncorrectsum	exp_wsls_predict_predictionnosum	exp_wsls_predict_failtoallpredictions	exp_wsls_predict_score	exp_wsls_predict_coopsum	exp_ac_predict_predictioncorrect	exp_ac_predict_predictioncorrectsum	exp_ac_predict_predictionnosum	exp_ac_predict_failtoallpredictions	exp_ac_predict_score	exp_ac_predict_coopsum	exp_ad_predict_predictioncorrect	exp_ad_predict_predictioncorrectsum	exp_ad_predict_predictionnosum	exp_ad_predict_failtoallpredictions	exp_ad_predict_score	exp_ad_predict_coopsum
m	14	22	99	1	16	1,0,1,1,0,1,1,0,1,1,1,1,0,1,0,1,0,1,1,0	0,1,1,0,1,1,0,1,0,1,1,0,1,0,1,0,1,1,0,0	3,3,3,3,0,1,0,1,0,0,3,3,1,3,0,1,0,3,1,0	1,0,1,1,0,0,1,1,0,0,0,1,1,1,0,1,1,0,1,0	0,0,1,0,1,0,1,0,1,1,0,1,1,0,0,1,0,0,0,0	3,3,3,3,3,3,1,0,3,1,3,3,3,3,3,3,1,0,1,0	1,1,1,1,1,1,1,1,1,1	1,1,1,1,1,1,1,1,1,1	3,3,3,1,1,1,1,1,1,1	0,0,0,0,0,0,0,0,0,0	0,0,0,0,1,0,0,0,0,0	3,3,3,3,3,3,0,0,0,0	23	30	0.23333333333333328	146	30	0,0,0,0,1,1,0,0,0,0,0,0,0,0,1,1,1,0,1,1	7	8	0.41666666666666663	56	11	0,0,0,0,0,0,1,0,0,0,0,0,0,0,0,0,1,1,1,1	5	13	0.2857142857142857	51	8	0,0,0,1,1,1,1,1,1,1	7	3	0.0	30	10	0,0,0,0,0,0,1,1,1,1	4	6	0.0	9	1
m	17	34	97	0	10	1,0,0,0,0,0,0,0,0,0,0,0,0,0,0,0,1,0,1,0	0,0,0,0,0,0,0,0,0,0,0,0,0,0,0,1,0,1,0,0	3,1,0,1,1,0,1,0,0,0,0,0,0,0,0,0,0,0,0,0	1,1,1,0,1,0,1,0,1,0,1,0,1,1,0,1,1,1,1,1	1,1,0,0,0,0,0,0,0,0,0,0,1,0,0,1,1,1,1,0	3,3,1,1,0,0,0,0,1,0,1,0,1,0,0,1,1,1,1,1	1,1,1,1,1,1,1,1,1,1	0,0,0,0,0,0,0,0,0,0	3,1,0,0,0,1,1,1,1,1	0,0,0,0,0,0,0,0,0,0	1,0,0,0,0,0,0,0,0,0	3,0,0,0,3,0,0,0,0,0	41	6	0.2407407407407407	151	10	0,0,1,0,0,1,0,1,1,1,1,1,1,1,1,1,0,1,0,1	13	1	0.3157894736842105	30	2	0,0,1,0,0,1,0,1,1,1,1,1,1,0,1,1,1,1,1,1	14	2	0.2222222222222222	62	7	0,1,0,0,0,1,1,1,1,1	6	1	0.33333333333333337	50	0	0,1,1,1,0,1,1,1,1,1	8	2	0.0	9	1
m	13	22	88	1	1	1,1,0,0,1,0,0,1,0,1,0,0,1,0,1,0,0,0,1,0	1,0,0,1,0,0,1,0,1,0,0,1,0,1,0,0,0,1,0,1	3,0,3,0,3,3,1,3,3,0,3,3,3,3,0,3,3,3,3,0	1,0,1,1,0,1,1,1,0,0,1,1,0,1,1,0,0,1,1,0	0,0,1,0,0,1,1,0,1,0,1,0,0,1,0,1,0,1,0,1	3,3,0,3,1,3,0,3,3,1,3,3,3,0,0,3,3,0,3,3	1,1,1,1,1,1,1,1,1,1	0,0,1,0,1,0,1,0,1,1	0,0,0,3,3,0,1,1,3,1	0,0,0,0,0,0,0,0,0,0	0,0,0,0,0,0,0,0,0,0	1,3,3,0,0,0,0,0,0,0	12	32	0.5714285714285714	146	22	0,0,0,1,0,0,0,0,0,0,0,0,0,0,0,0,0,0,0,1	2	14	0.6666666666666667	43	8	0,0,0,0,0,0,0,0,0,0,0,0,0,0,0,0,0,0,0,0	0	13	1.0	53	9	0,0,0,0,0,0,1,1,0,1	3	3	0.5714285714285714	40	5	0,0,0,1,1,1,1,1,1,1	7	2	0.125	10	0
m	14	21	110	0	2	1,1,0,0,0,0,0,0,0,0,0,0,0,0,0,0,1,0,0,1	0,0,0,0,0,0,0,0,0,0,0,0,0,0,0,0,0,0,0,0	0,0,1,0,0,0,0,0,0,0,0,0,0,0,0,0,0,0,0,0	1,0,1,0,1,0,1,0,1,0,1,0,1,0,1,0,1,0,1,0	0,0,0,0,0,0,0,0,0,0,0,0,0,0,0,0,0,0,0,0	3,0,0,0,1,0,1,0,1,0,1,0,1,0,1,0,1,0,1,0	1,1,1,1,1,1,1,1,1,1	0,0,0,1,0,0,0,0,0,0	0,0,1,0,1,1,1,1,1,1	0,0,0,0,0,0,0,0,0,0	0,0,0,0,0,0,0,0,0,0	0,0,0,0,0,0,0,0,0,1	49	1	0.1694915254237288	154	1	0,0,0,1,1,1,1,1,1,1,1,1,1,1,1,1,0,1,1,0	15	0	0.25	36	0	0,1,0,1,1,1,1,1,1,1,1,1,1,1,1,1,1,1,1,1	18	1	0.052631578947368474	60	0	0,0,1,0,1,1,1,1,1,1	7	0	0.30000000000000004	48	1	1,1,1,1,1,1,1,1,1,0	9	0	0.09999999999999998	10	0
m	16	36	116	0	12	1,0,0,0,0,0,0,0,0,0,0,0,0,0,0,0,0,0,0,0	0,0,0,0,0,0,0,0,0,0,0,0,0,0,0,0,0,0,0,0	3,3,1,0,1,0,0,0,0,0,0,0,0,0,0,0,0,0,0,0	1,0,1,0,1,0,1,0,1,0,1,0,1,0,1,0,1,0,1,0	0,0,0,0,0,0,0,0,0,0,0,0,0,0,0,0,0,0,0,0	3,1,0,0,1,0,1,1,1,0,1,0,1,0,1,0,1,0,1,0	1,1,1,1,1,1,1,1,1,1	0,0,0,0,0,0,0,0,0,0	3,3,1,1,1,1,1,1,1,1	0,0,0,0,0,0,0,0,0,0	0,0,0,1,0,0,0,0,0,1	3,3,0,0,0,0,0,0,0,0	48	7	0.09433962264150941	142	2	0,0,0,1,0,1,1,1,1,1,1,1,1,1,1,1,1,1,1,1	16	2	0.11111111111111116	24	0	0,0,0,1,1,1,1,0,1,1,1,1,1,1,1,1,1,1,1,1	16	1	0.1578947368421053	60	0	0,0,1,1,1,1,1,1,1,1	8	2	0.0	50	0	0,0,1,1,1,1,1,1,1,1	8	2	0.0	8	2
m	14	21	87	1	18	1,0,0,1,1,0,0,0,1,0,1,1,0,0,1,0,0,1,0,0	0,0,1,1,0,0,0,1,0,0,1,0,0,1,0,0,1,0,0,1	3,3,1,3,0,3,3,3,3,3,3,3,0,3,3,3,3,3,3,3	1,0,1,1,1,0,1,0,1,0,0,1,0,1,0,1,1,0,1,0	0,0,1,1,0,0,0,0,0,1,0,0,0,0,0,1,0,0,0,0	3,3,3,3,3,3,3,3,3,3,3,3,3,3,3,3,3,3,3,3	1,1,1,1,1,1,1,1,1,1	0,0,0,0,0,0,1,0,1,0	3,3,3,3,3,3,3,3,0,3	0,0,0,0,0,0,0,0,0,0	0,1,0,0,0,0,0,0,0,0	3,3,3,3,3,3,0,0,0,0	5	52	0.375	155	14	0,0,0,0,0,0,0,0,0,0,0,0,1,0,0,0,0,0,0,0	1	17	0.6666666666666667	43	7	0,0,0,0,0,0,0,0,0,0,0,0,0,0,0,0,0,0,0,0	0	20		57	4	0,0,0,0,0,0,0,0,0,0	0	9	1.0	46	2	0,0,0,0,0,0,1,1,1,1	4	6	0.0	9	1
m	22	36	133	0	13	1,0,0,1,1,0,0,1,0,0,0,0,1,1,1,0,1,1,0,0	0,0,1,1,0,0,1,0,0,0,0,1,1,1,0,1,1,0,0,0	3,0,3,1,1,1,1,0,0,0,1,3,1,0,3,0,0,1,3,0	1,0,1,0,0,1,0,1,0,1,0,1,0,1,0,1,0,1,0,1	0,0,0,1,0,0,0,0,0,0,0,0,0,0,0,0,0,0,0,0	3,0,0,3,1,3,0,3,0,1,0,0,0,0,0,1,0,1,0,1	1,1,1,1,1,1,1,1,1,1	0,1,0,0,0,0,0,0,0,0	3,3,1,1,1,1,1,1,1,1	0,0,0,0,0,0,0,0,0,0	0,0,0,0,0,0,0,0,1,1	3,3,0,0,0,3,0,3,3,0	34	16	0.2272727272727273	159	12	0,1,0,1,1,0,0,0,1,1,0,0,1,0,0,1,0,1,0,1	9	5	0.4	44	8	0,1,0,0,0,0,1,0,1,1,1,0,1,0,1,1,1,1,1,1	12	4	0.25	59	1	0,0,1,1,1,1,1,1,1,1	8	2	0.0	48	1	0,0,1,1,1,0,1,0,0,1	5	5	0.0	8	2
m	16	24	126	0	3	1,1,1,1,0,0,0,0,1,0,1,0,0,1,0,0,1,1,0,0	1,1,1,0,0,0,0,0,0,1,0,0,1,0,0,1,1,0,0,1	3,3,3,3,0,0,0,0,0,1,0,3,0,3,0,0,1,1,0,0	1,1,1,1,1,1,1,1,1,0,1,0,0,1,0,1,1,1,1,1	1,1,1,1,1,1,1,1,0,0,0,1,0,0,0,1,1,1,1,0	3,3,1,1,1,1,1,1,1,0,0,0,3,3,0,1,1,1,1,1	1,1,1,1,1,1,1,1,1,1	1,1,0,0,0,0,0,0,0,0	3,1,1,3,0,3,3,3,1,1	0,0,0,0,0,0,0,0,0,0	0,0,0,0,0,0,0,0,0,0	3,1,3,3,1,0,0,0,0,0	35	18	0.16666666666666663	159	23	0,0,0,0,1,1,1,1,0,0,0,0,1,0,1,1,1,1,1,1	11	6	0.2142857142857143	44	8	0,0,1,1,1,1,1,1,1,1,0,1,0,0,1,1,1,1,1,1	15	4	0.0625	59	13	0,1,1,0,0,0,0,0,1,1	4	5	0.19999999999999996	46	2	0,0,0,0,0,1,1,1,1,1	5	3	0.2857142857142857	10	0
f	18	29	123	0	6	1,0,0,0,0,0,0,0,0,0,0,0,0,0,0,0,0,0,0,0	0,0,0,0,0,0,0,0,0,0,0,0,0,0,0,0,0,0,0,0	3,3,3,3,3,0,0,0,0,0,0,0,0,0,0,0,0,0,0,0	1,0,1,0,1,0,1,0,1,0,1,0,1,0,1,0,1,0,1,0	0,0,0,0,0,0,0,0,0,0,0,0,0,0,0,0,0,0,0,0	3,3,3,0,1,0,1,0,1,0,1,0,1,0,1,0,1,0,1,0	1,1,1,1,1,1,1,1,1,1	0,0,0,0,0,0,0,0,0,0	3,3,0,1,1,1,1,1,1,1	0,0,0,0,0,0,0,0,0,0	0,0,0,0,0,0,0,0,0,0	3,1,1,3,3,0,0,0,0,0	44	13	0.06382978723404253	144	0	0,0,0,0,0,1,1,1,1,1,1,1,1,1,1,1,1,1,1,1	15	5	0.0	24	0	0,0,0,1,1,1,1,1,1,1,1,1,1,1,1,1,1,1,1,1	17	3	0.0	60	0	0,0,0,1,1,1,1,1,1,1	7	2	0.125	50	0	0,0,0,0,0,1,1,1,1,1	5	3	0.2857142857142857	10	0
m	20	31	114	1	14	1,0,0,0,0,0,0,0,0,0,0,0,0,0,1,0,0,0,0,1	0,0,0,0,0,0,0,0,0,0,0,0,0,0,0,0,0,0,0,0	0,3,0,0,0,0,0,0,0,0,0,0,0,0,0,0,0,0,0,0	1,0,1,0,1,0,1,0,1,0,1,0,1,0,1,0,1,0,1,0	0,0,0,0,0,0,0,0,0,0,0,0,0,0,0,0,0,0,0,0	0,1,0,0,0,0,0,0,0,1,0,0,1,0,1,0,0,1,1,0	1,1,1,1,1,1,1,1,1,1	0,0,0,0,0,0,0,0,0,0	0,0,3,1,1,1,1,1,0,1	0,0,0,0,0,0,0,0,0,0	0,0,0,0,1,1,0,0,0,1	0,0,0,0,0,1,0,0,0,0	41	2	0.2931034482758621	149	3	0,0,1,1,1,1,1,1,1,1,1,1,1,1,0,1,1,1,1,0	16	1	0.1578947368421053	32	0	0,0,0,1,0,1,0,1,0,0,0,1,1,1,1,1,0,0,1,1	10	0	0.5	60	0	0,0,0,1,1,1,1,1,0,1	6	1	0.33333333333333337	50	0	1,1,1,1,1,0,1,1,1,1	9	0	0.09999999999999998	7	3
m	15	30	109	1	17	1,1,0,0,0,0,0,1,0,0,1,0,0,0,0,0,0,0,0,0	0,0,0,0,0,0,1,0,0,0,0,0,0,0,0,0,0,0,0,0	0,3,0,1,0,0,0,0,1,0,0,1,0,0,0,0,1,0,0,0	1,0,1,0,1,0,1,0,1,0,1,0,1,1,0,1,0,1,0,1	0,0,0,0,0,0,0,0,0,0,0,0,1,0,0,0,0,0,0,0	0,1,0,0,3,1,1,0,0,1,1,0,1,1,0,1,1,1,1,0	1,1,1,1,1,1,1,1,1,1	0,0,1,1,0,0,0,0,0,0	0,0,0,1,0,0,0,1,1,0	0,0,0,0,0,0,0,0,0,0	0,0,0,0,0,0,0,0,0,0	3,3,0,0,0,0,0,0,0,0	33	4	0.4107142857142857	153	4	0,0,1,0,1,1,1,0,0,1,0,0,1,1,1,1,0,1,1,1	12	1	0.368421052631579	35	1	0,0,0,1,0,0,1,1,0,0,1,1,1,1,1,1,0,1,0,0	10	1	0.4736842105263158	62	1	0,0,0,1,0,0,0,1,1,0	3	0	0.7	46	2	0,0,1,1,1,1,1,1,1,1	8	2	0.0	10	0
f	14	19	114	0	18	1,0,0,0,0,0,0,0,0,0,0,0,0,0,0,0,0,0,0,0	0,0,0,0,0,0,0,0,0,0,0,0,0,0,0,0,0,0,0,0	3,1,1,0,0,0,0,0,0,0,0,0,0,0,0,0,0,0,0,0	1,0,1,0,1,0,1,0,1,0,1,0,1,0,1,0,1,0,1,0	0,0,0,0,0,0,0,0,0,0,0,0,0,0,0,0,0,0,0,0	3,1,1,0,1,0,1,0,1,0,1,0,1,0,1,0,1,0,1,0	1,1,1,1,1,1,1,1,1,1	0,0,1,0,0,0,0,0,0,0	3,0,1,0,1,1,1,1,1,1	0,0,0,0,0,0,0,0,0,0	0,1,0,0,0,1,0,0,0,0	3,0,1,3,0,1,0,0,0,0	48	5	0.12727272727272732	140	3	0,0,0,1,1,1,1,1,1,1,1,1,1,1,1,1,1,1,1,1	17	1	0.10526315789473684	24	0	0,0,1,1,1,1,1,1,1,1,1,1,1,1,1,1,1,1,1,1	18	1	0.052631578947368474	60	0	0,0,1,0,1,1,1,1,1,1	7	1	0.2222222222222222	48	1	0,1,0,0,1,0,1,1,1,1	6	2	0.25	8	2
m	16	23	115	0	17	1,0,0,1,0,0,1,0,0,1,0,0,0,1,0,0,1,0,0,0	0,0,1,0,0,1,0,0,1,0,0,0,1,0,0,1,0,0,0,0	3,0,1,3,0,1,0,3,1,0,3,3,1,3,3,3,3,0,0,0	1,1,0,1,0,0,1,1,0,1,0,0,0,1,0,0,1,0,1,0	1,0,0,0,1,0,1,0,0,0,1,1,0,0,1,0,0,0,0,1	3,3,3,3,1,1,1,3,3,3,3,1,3,3,1,3,3,0,0,3	1,1,1,1,1,1,1,1,1,1	0,0,1,0,1,0,1,1,1,1	3,0,3,0,3,1,1,1,1,1	0,0,0,0,0,0,0,0,0,0	0,0,0,0,0,0,0,0,0,0	3,3,3,0,0,0,0,0,0,0	19	28	0.40625	134	18	0,1,0,0,1,0,0,0,0,0,0,0,0,0,0,0,0,1,1,1	5	9	0.5454545454545454	39	5	0,0,0,0,0,0,1,0,0,0,0,0,0,0,0,0,0,1,0,0	2	13	0.7142857142857143	47	7	0,0,0,0,0,1,1,1,1,1	5	3	0.2857142857142857	38	6	0,0,0,1,1,1,1,1,1,1	7	3	0.0	10	0
f	16	59	120	1	2	1,0,0,0,0,0,0,0,0,0,0,0,1,0,0,0,0,0,0,0	0,0,0,0,0,0,0,0,0,0,0,0,0,0,0,0,0,0,0,0	0,0,0,0,0,0,0,0,0,0,0,1,1,0,0,0,0,1,0,0	1,0,1,1,1,1,1,1,1,1,1,1,1,1,1,1,1,1,1,0	0,0,1,1,1,1,1,1,1,1,1,1,1,1,1,1,1,1,0,1	0,0,0,1,1,1,1,0,0,0,0,0,1,1,1,0,1,1,0,1	1,1,1,1,1,1,1,1,1,1	0,0,0,0,0,0,0,0,0,0	0,0,0,0,0,0,0,0,0,0	0,0,0,0,0,0,0,0,0,0	0,0,0,0,0,0,0,0,0,1	1,1,1,1,1,1,1,1,1,1	27	0	0.55	146	18	0,1,1,1,1,1,1,1,1,1,1,0,1,1,1,1,1,0,1,1	17	0	0.15000000000000002	28	0	0,1,0,1,1,1,1,0,0,0,0,0,1,1,1,0,1,1,0,0	10	0	0.5	59	17	0,0,0,0,0,0,0,0,0,0	0	0	1.0	50	0	0,0,0,0,0,0,0,0,0,0	0	0	1.0	9	1
m	23	38	122	0	10	1,1,1,1,1,1,1,1,1,1,1,1,1,1,1,1,1,1,1,1	1,1,1,1,1,1,1,1,1,1,1,1,1,1,1,1,1,1,1,0	3,3,3,3,1,1,1,1,1,1,1,1,1,1,1,1,1,1,1,1	1,1,1,1,1,0,0,0,1,0,1,0,0,1,0,0,1,1,0,1	1,1,1,1,0,1,1,0,0,0,0,1,0,0,1,0,1,0,0,0	3,1,3,1,1,1,1,0,3,0,1,1,1,1,1,1,3,3,0,0	1,1,1,1,1,1,1,1,1,1	0,0,0,0,0,0,0,0,0,0	3,0,0,1,1,1,1,1,1,1	0,0,0,0,0,0,0,0,0,0	1,1,1,1,0,0,0,0,0,0	3,3,1,0,0,0,0,0,0,0	38	12	0.20833333333333337	168	32	0,0,0,0,1,1,1,1,1,1,1,1,1,1,1,1,1,1,1,1	16	4	0.0	62	19	0,1,0,1,1,0,0,1,0,1,1,0,0,1,0,0,0,0,1,0	8	5	0.4666666666666667	50	9	0,0,0,1,1,1,1,1,1,1	7	1	0.2222222222222222	50	0	0,0,0,1,1,1,1,1,1,1	7	2	0.125	6	4
m	14	19	88	0	18	1,1,1,1,1,1,1,1,1,1,1,1,1,1,1,1,1,1,1,1	1,1,1,1,1,1,1,1,1,1,1,1,1,1,1,1,1,1,1,1	3,1,1,1,1,1,1,1,1,1,1,1,1,1,1,1,1,1,1,1	1,1,1,1,1,1,1,1,1,1,1,1,1,1,1,1,1,1,1,1	1,1,1,1,1,1,1,1,1,1,1,1,1,1,1,1,1,1,1,1	3,1,1,1,1,1,1,1,1,1,1,1,1,1,1,1,1,1,1,1	1,1,1,1,1,1,1,1,1,1	1,0,0,0,0,0,0,0,0,0	1,1,0,1,0,0,0,0,1,1	0,0,0,0,0,0,0,0,0,0	1,1,0,1,1,0,0,0,0,0	3,3,3,3,0,0,0,0,0,0	49	6	0.09259259259259256	174	45	0,1,1,1,1,1,1,1,1,1,1,1,1,1,1,1,1,1,1,1	19	1	0.0	60	20	0,1,1,1,1,1,1,1,1,1,1,1,1,1,1,1,1,1,1,1	19	1	0.0	60	20	1,1,0,1,0,0,0,0,1,1	5	0	0.5	48	1	0,0,0,0,1,1,1,1,1,1	6	4	0.0	6	4
m	12	21	98	1	16	1,0,0,0,1,0,0,0,0,0,1,0,0,0,0,0,0,1,0,0	0,0,0,1,0,0,0,0,0,1,0,0,0,0,0,0,1,0,0,0	3,0,0,1,3,0,0,0,0,1,3,0,0,0,0,0,1,1,0,0	1,0,1,0,0,1,1,0,0,1,0,1,0,0,1,1,0,1,0,0	0,0,0,1,0,1,0,1,0,0,0,0,1,0,1,0,0,0,1,0	3,1,1,1,0,1,0,3,1,3,0,0,3,0,1,0,3,0,1,0	1,1,1,1,1,1,1,1,1,1	0,0,0,1,1,0,1,1,1,1	3,3,0,0,3,0,3,1,1,1	0,0,0,0,0,0,0,0,0,0	0,0,0,0,0,0,0,0,1,0	3,3,3,3,0,0,0,0,0,0	30	16	0.31818181818181823	128	16	0,1,1,0,0,1,1,1,1,0,0,1,1,1,1,1,0,1,1,1	14	3	0.17647058823529416	33	3	0,0,1,0,1,1,0,0,0,0,1,0,0,1,1,0,0,0,0,1	7	5	0.5333333333333333	48	6	0,0,0,0,0,0,0,1,1,1	3	4	0.5	38	6	0,0,0,0,1,1,1,1,1,1	6	4	0.0	9	1
m	17	24	112	0	12	1,0,0,0,0,0,0,0,0,0,0,0,0,0,0,0,0,0,0,0	0,0,0,0,0,0,0,0,0,0,0,0,0,0,0,0,0,0,0,0	3,3,0,0,0,0,0,0,0,0,0,0,0,0,0,0,0,0,0,0	1,0,1,0,1,0,1,0,1,0,1,0,1,1,0,1,1,0,1,0	0,0,0,0,0,0,0,0,0,0,0,0,1,0,0,1,0,0,0,0	0,3,0,1,3,0,0,0,0,0,1,0,3,0,0,1,0,3,3,3	1,1,1,1,1,1,1,1,1,1	1,1,1,1,0,0,0,0,0,0	3,3,1,1,1,3,3,3,1,1	0,0,0,0,0,0,0,0,0,0	0,0,0,0,1,1,1,1,0,0	0,0,0,0,0,0,0,0,0,0	40	13	0.14893617021276595	132	10	0,0,1,1,1,1,1,1,1,1,1,1,1,1,1,1,1,1,1,1	18	2	0.0	24	0	0,0,0,0,0,1,0,1,0,1,1,1,0,0,1,1,0,0,0,0	7	6	0.5	60	2	0,0,1,1,1,0,0,0,1,1	5	5	0.0	42	4	1,1,1,1,1,1,1,1,1,1	10	0	0.0	6	4
m	14	37	111	0	8	1,0,0,0,0,0,0,0,0,0,0,0,0,0,0,0,0,0,0,0	0,0,0,0,0,0,0,0,0,0,0,0,0,0,0,0,0,0,0,0	0,1,0,0,0,0,0,0,0,0,0,0,0,0,0,0,0,0,0,0	1,0,1,0,1,0,1,0,1,0,1,0,1,0,1,0,1,0,1,0	0,0,0,0,0,0,0,0,0,0,0,0,0,0,0,0,0,0,0,0	0,1,1,0,1,0,1,0,1,0,1,0,1,0,1,0,1,0,1,0	1,1,1,1,1,1,1,1,1,1	0,1,1,0,0,1,0,0,1,1	0,3,0,1,0,1,0,0,0,1	0,0,0,0,0,0,0,0,0,0	0,0,0,0,0,0,0,0,0,0	0,0,0,0,0,0,0,0,0,0	49	1	0.1694915254237288	134	5	0,0,1,1,1,1,1,1,1,1,1,1,1,1,1,1,1,1,1,1	18	0	0.09999999999999998	24	0	0,0,1,1,1,1,1,1,1,1,1,1,1,1,1,1,1,1,1,1	18	0	0.09999999999999998	60	0	0,0,0,1,0,1,0,0,0,1	3	1	0.6666666666666667	40	5	1,1,1,1,1,1,1,1,1,1	10	0	0.0	10	0
m	17	23	129	0	10	1,0,0,0,0,0,0,0,0,0,0,0,0,0,0,0,0,0,0,0	0,0,0,0,0,0,0,0,0,0,0,0,0,0,0,0,0,0,0,0	3,3,3,3,3,0,0,0,0,0,0,0,0,0,0,0,0,0,0,0	1,0,1,0,1,0,1,0,1,0,1,0,1,0,1,0,1,0,1,0	0,0,0,0,0,0,0,0,0,0,0,0,0,0,0,0,0,0,0,0	3,3,1,1,3,3,1,0,1,0,1,0,1,0,1,0,1,0,1,0	1,1,1,1,1,1,1,1,1,1	0,0,0,0,0,0,0,0,0,0	3,3,1,1,1,1,1,1,1,1	0,0,0,0,0,0,0,0,0,0	0,0,0,0,0,0,0,0,0,0	3,3,0,0,0,0,0,0,0,0	46	13	0.021276595744680882	144	0	0,0,0,0,0,1,1,1,1,1,1,1,1,1,1,1,1,1,1,1	15	5	0.0	24	0	0,0,1,0,0,0,1,1,1,1,1,1,1,1,1,1,1,1,1,1	15	4	0.0625	60	0	0,0,1,1,1,1,1,1,1,1	8	2	0.0	50	0	0,0,1,1,1,1,1,1,1,1	8	2	0.0	10	0
m	17	24	125	0	16	1,1,1,1,1,1,1,1,1,1,1,1,1,1,1,1,1,1,1,1	1,1,1,1,1,1,1,1,1,1,1,1,1,1,1,1,1,1,1,0	3,1,1,1,1,1,1,1,1,1,1,1,1,1,1,1,1,1,1,1	1,1,1,1,1,1,1,1,1,1,1,1,1,1,1,1,1,0,1,0	1,1,1,1,1,1,1,1,1,1,1,1,1,1,1,1,0,0,0,0	3,1,1,1,1,1,1,1,1,1,1,1,1,1,1,1,1,1,0,0	1,1,1,1,1,1,1,1,1,1	1,1,1,1,1,1,1,1,1,1	3,1,1,1,1,1,3,1,1,1	0,0,0,0,0,0,0,0,0,0	0,0,0,0,0,0,0,0,0,0	3,3,0,0,0,0,0,0,0,0	52	6	0.03703703703703709	162	45	0,1,1,1,1,1,1,1,1,1,1,1,1,1,1,1,1,1,1,1	19	1	0.0	62	19	0,1,1,1,1,1,1,1,1,1,1,1,1,1,1,1,1,0,0,1	17	1	0.10526315789473684	60	16	0,1,1,1,1,1,0,1,1,1	8	2	0.0	30	10	0,0,1,1,1,1,1,1,1,1	8	2	0.0	10	0
m	17	24	106	0	19	1,1,0,0,0,0,0,0,0,0,0,0,0,0,1,1,0,0,1,1	0,0,0,0,0,0,0,0,0,0,0,0,0,1,0,0,0,0,1,0	3,3,1,0,0,1,1,3,0,0,0,0,0,0,0,0,3,0,0,3	1,0,1,0,1,0,1,0,1,0,1,0,1,0,1,0,1,0,1,0	0,0,0,0,0,0,0,0,0,0,0,0,0,0,0,0,0,0,0,0	3,3,3,1,1,0,1,0,1,0,1,0,1,0,1,0,1,0,1,0	1,1,1,1,1,1,1,1,1,1	0,0,0,0,0,0,0,0,0,0	3,3,3,1,1,1,1,1,1,1	0,0,0,0,0,0,0,0,0,0	0,0,0,0,0,0,0,0,0,0	3,3,0,0,0,0,0,0,0,0	40	13	0.14893617021276595	161	2	0,0,0,1,1,0,0,0,1,1,1,1,1,1,0,0,0,1,0,0	9	5	0.4	41	2	0,0,0,0,1,1,1,1,1,1,1,1,1,1,1,1,1,1,1,1	16	3	0.05882352941176472	60	0	0,0,0,1,1,1,1,1,1,1	7	3	0.0	50	0	0,0,1,1,1,1,1,1,1,1	8	2	0.0	10	0
f	15	42	115	1	12	1,0,0,0,1,1,0,1,1,0,0,0,1,0,0,1,0,0,1,0	0,0,0,1,1,0,0,1,0,0,0,1,0,0,1,0,0,0,0,0	1,1,0,0,3,1,3,0,0,1,3,0,1,0,0,1,0,3,3,3	1,1,0,0,1,1,0,1,0,1,1,1,0,0,1,1,1,1,1,0	1,0,1,0,1,0,0,0,0,1,1,0,1,0,1,1,1,1,0,0	3,0,0,3,0,0,3,3,0,1,0,1,1,3,0,1,1,1,1,1	1,1,1,1,1,1,1,1,1,1	0,0,1,0,0,0,0,0,1,1	1,0,1,0,1,1,1,1,1,1	0,0,0,0,0,0,0,0,0,0	0,0,0,0,0,0,0,0,0,0	1,3,3,3,3,3,3,3,3,3	26	20	0.35	153	18	1,0,1,1,0,1,0,0,0,0,0,1,1,1,1,1,1,0,0,0	10	6	0.2857142857142857	45	5	0,0,1,0,0,0,0,0,1,1,0,1,0,0,0,1,1,1,1,0	8	5	0.4666666666666667	54	10	1,0,1,0,1,1,1,1,1,1	8	0	0.19999999999999996	44	3	0,0,0,0,0,0,0,0,0,0	0	9	1.0	10	0
m	14	34	107	1	20	1,0,0,1,0,0,0,1,0,0,1,0,0,1,0,0,1,0,1,1	0,0,1,0,0,0,1,0,0,0,0,0,1,0,0,0,0,1,1,0	0,0,1,3,1,1,1,3,3,0,0,0,1,0,0,1,1,1,1,0	1,0,1,1,0,1,0,0,1,0,1,1,0,1,1,0,1,1,1,0	0,0,1,0,0,0,1,0,0,0,1,0,0,1,0,0,1,1,0,0	0,0,1,3,0,3,1,0,0,0,1,3,3,1,1,0,1,0,3,0	1,1,1,1,1,1,1,1,1,1	0,1,0,1,1,0,0,1,0,1	3,0,0,0,1,0,1,0,0,3	0,0,0,0,0,0,0,0,0,0	0,0,1,0,0,0,1,0,0,1	0,1,1,3,1,1,0,3,3,1	21	13	0.5531914893617021	150	19	0,1,0,0,0,0,0,0,0,1,0,1,0,0,1,0,1,0,1,0	6	3	0.6470588235294117	46	5	0,1,1,0,1,0,0,1,0,1,1,0,0,1,1,1,1,0,0,1	11	5	0.2666666666666667	57	6	0,0,0,0,1,0,1,0,0,0	2	2	0.75	40	5	1,0,0,0,0,0,1,0,0,0	2	3	0.7142857142857143	7	3
f	12	26	99	1	8	1,1,1,0,0,0,1,0,0,0,0,0,0,0,0,0,0,0,0,0	1,1,0,0,0,1,0,0,0,0,0,0,0,0,0,0,0,0,0,0	3,3,3,3,3,3,3,3,3,3,3,0,0,0,0,0,0,0,0,0	1,0,0,1,1,1,0,1,1,0,0,1,0,0,1,1,1,0,1,1	0,1,0,1,1,0,0,1,0,1,0,0,1,0,1,1,0,0,1,1	3,3,3,3,3,1,3,0,3,1,3,3,3,0,3,3,0,3,3,3	1,1,1,1,1,1,1,1,1,1	1,1,1,0,0,1,0,1,1,1	3,3,3,3,3,3,3,3,3,3	0,0,0,0,0,0,0,0,0,0	0,1,0,1,1,0,0,1,0,1	3,3,3,3,3,0,3,3,3,3	12	45	0.19999999999999996	123	25	0,0,0,0,0,0,0,0,0,0,0,1,1,1,1,1,1,1,1,1	9	11	0.0	31	3	0,0,0,0,0,1,0,0,0,0,0,0,0,1,0,0,0,0,0,0	2	15	0.6	51	10	0,0,0,0,0,0,0,0,0,0	0	10		36	7	0,0,0,0,0,1,0,0,0,0	1	9	0.0	5	5
m	16	39	119	0	14	1,1,1,0,0,0,0,0,1,0,1,0,1,0,0,0,1,0,1,0	1,1,0,0,0,0,0,1,0,0,0,1,0,0,0,1,0,1,0,0	3,0,0,3,0,0,0,0,0,0,0,0,0,0,0,0,0,0,0,0	1,1,1,1,1,0,0,0,1,0,0,1,0,1,0,1,0,0,0,1	1,1,1,1,0,1,1,0,0,1,0,0,0,0,0,0,1,1,0,0	3,0,1,1,1,0,1,1,1,1,1,1,0,3,0,3,3,0,0,0	1,1,1,1,1,1,1,1,1,1	1,1,1,1,1,1,1,1,1,1	3,0,1,1,1,1,1,1,1,1	0,0,0,0,0,0,0,0,0,0	1,1,0,0,0,0,0,0,0,0	3,3,0,0,0,0,0,0,0,0	37	9	0.27450980392156865	129	27	0,0,0,0,1,1,1,1,0,1,0,1,0,1,1,1,0,1,0,1	11	2	0.38888888888888884	44	6	0,0,1,1,1,1,0,0,1,0,0,1,1,0,1,0,0,1,1,0	10	4	0.375	47	9	0,0,1,1,1,1,1,1,1,1	8	1	0.11111111111111116	30	10	0,0,1,1,1,1,1,1,1,1	8	2	0.0	8	2
m	17	27	108	0	6	1,1,0,0,1,0,0,1,1,0,0,0,1,1,0,0,0,0,1,1	1,0,0,1,0,0,1,1,0,0,0,1,1,0,0,0,0,1,1,0	3,3,0,1,3,0,1,1,0,0,0,1,1,0,0,0,0,1,1,1	1,0,0,1,1,0,1,1,0,0,1,1,0,1,0,1,1,0,1,1	0,1,0,1,0,0,1,0,1,0,1,0,0,0,0,1,0,0,1,0	3,3,1,1,0,0,0,0,1,0,1,0,0,0,0,0,0,0,1,0	1,1,1,1,1,1,1,1,1,1	0,0,0,0,1,0,0,0,0,0	0,0,0,0,1,0,1,1,1,1	0,0,0,0,0,0,0,0,0,0	0,1,0,0,1,0,0,0,0,0	0,1,3,0,1,3,0,0,0,0	30	7	0.4339622641509434	156	18	0,0,1,0,0,1,0,1,0,1,1,0,1,0,1,1,1,0,1,1	11	3	0.3529411764705882	44	8	0,0,0,1,0,1,0,0,0,1,1,0,1,0,1,0,0,1,1,0	8	2	0.5555555555555556	56	7	0,0,0,0,1,0,1,1,1,1	5	0	0.5	48	1	1,0,0,1,0,0,1,1,1,1	6	2	0.25	8	2
m	14	22	115	1	11	1,1,1,1,1,0,0,1,1,0,0,0,0,0,0,0,0,1,0,0	1,1,1,1,0,0,1,1,0,0,0,0,0,0,0,0,0,0,0,0	1,1,0,1,1,0,1,1,1,0,0,0,0,0,0,0,0,0,0,0	1,0,1,0,1,1,1,1,1,1,0,1,0,0,0,0,1,0,0,0	0,0,0,0,1,1,1,1,1,0,0,0,1,1,1,0,0,1,1,1	3,0,0,0,1,1,1,1,1,1,3,1,3,1,0,1,3,3,1,1	1,1,1,1,1,1,1,1,1,1	0,0,0,0,1,1,1,1,1,1	1,0,0,1,1,1,1,1,1,1	0,0,0,0,0,0,0,0,0,0	1,0,0,0,0,0,0,0,0,1	1,0,0,1,0,0,0,1,0,3	41	6	0.2407407407407407	131	25	1,1,0,1,1,1,0,1,1,1,1,1,1,1,1,1,1,0,1,1	17	0	0.15000000000000002	41	6	0,1,0,1,1,1,1,1,1,1,0,1,0,0,1,0,0,0,0,0	10	5	0.33333333333333337	44	11	1,0,0,1,1,1,1,1,1,1	8	0	0.19999999999999996	38	6	0,1,1,0,1,1,1,0,1,0	6	1	0.33333333333333337	8	2
f	20	52	106	1	6	1,1,0,0,0,0,0,0,0,0,0,0,0,0,0,0,0,1,1,0	1,0,0,0,0,0,0,0,0,0,0,0,0,0,0,0,0,0,0,1	3,1,3,0,0,0,0,0,3,0,0,0,0,0,0,3,0,0,0,3	1,1,0,1,0,1,0,1,0,1,0,1,0,1,0,1,0,1,0,1	1,0,0,0,0,0,0,0,0,0,0,0,0,0,0,0,0,0,0,0	3,1,0,0,0,1,1,0,0,1,1,0,0,1,1,1,0,0,0,1	1,1,1,1,1,1,1,1,1,1	0,0,1,0,0,1,0,1,0,1	3,1,1,3,1,3,3,0,3,1	0,0,0,0,0,0,0,0,0,0	0,0,1,0,0,0,0,0,0,0	3,1,3,1,3,1,0,0,3,0	32	15	0.28888888888888886	146	8	0,1,0,1,1,1,1,1,0,1,1,1,1,1,1,0,1,0,0,0	13	5	0.1333333333333333	33	2	0,1,1,0,1,1,0,0,1,1,0,0,1,1,0,1,1,0,1,1	12	1	0.368421052631579	62	1	0,1,1,0,1,0,0,0,0,1	4	5	0.19999999999999996	42	4	0,0,0,0,0,0,1,1,0,1	3	4	0.5	9	1
m	14	19	103	1	3	1,0,0,0,0,1,0,0,1,0,0,1,0,0,0,0,0,0,0,0	0,0,0,0,0,0,0,0,0,0,0,0,0,0,0,0,0,0,0,0	3,0,0,0,0,0,0,3,0,0,1,1,1,3,0,1,0,0,0,0	1,0,1,0,1,1,0,1,0,0,1,0,1,0,1,0,1,0,1,0	0,0,0,0,1,0,0,0,1,0,0,0,0,0,0,0,0,0,0,0	3,0,0,0,3,3,0,1,1,3,1,0,1,0,1,1,3,0,1,0	1,1,1,1,1,1,1,1,1,1	0,0,0,0,0,0,0,0,0,0	0,0,0,1,1,1,1,1,1,1	0,0,0,0,0,0,0,0,0,0	1,0,0,0,0,0,0,0,0,0	3,0,0,0,0,0,0,0,0,0	40	9	0.21568627450980393	152	3	0,1,1,1,1,0,1,0,0,1,0,1,0,0,1,0,1,1,1,1	12	3	0.2941176470588235	36	0	0,1,0,1,0,0,1,1,0,0,1,1,1,1,1,0,0,1,1,1	12	5	0.19999999999999996	57	2	0,0,0,1,1,1,1,1,1,1	7	0	0.30000000000000004	50	0	0,1,1,1,1,1,1,1,1,1	9	1	0.0	9	1
m	18	29	127	1	19	1,0,0,0,0,1,1,1,0,0,0,1,1,0,0,1,1,0,0,1	0,0,0,0,1,0,1,0,0,0,1,1,0,0,0,1,0,0,1,0	3,0,0,0,0,0,0,0,0,0,0,1,1,0,0,0,0,0,0,1	1,0,1,1,0,1,0,1,1,0,1,0,0,1,0,1,0,1,0,1	0,0,1,0,0,0,0,1,0,0,0,1,0,0,0,0,0,0,0,0	0,0,1,0,1,0,0,1,0,1,1,1,0,1,0,1,0,1,1,1	1,1,1,1,1,1,1,1,1,1	0,0,0,0,0,0,0,0,0,0	1,0,0,0,1,1,1,1,1,1	0,0,0,0,0,0,0,0,0,0	0,0,0,1,0,0,0,0,0,0	3,3,0,0,0,0,0,0,0,3	40	4	0.2857142857142857	165	10	0,1,1,1,1,0,0,0,1,1,1,1,1,1,1,0,0,1,1,1	14	1	0.26315789473684215	47	6	0,1,1,0,0,0,1,1,0,0,1,0,1,1,1,1,1,1,0,1	12	0	0.4	59	3	1,0,0,0,1,1,1,1,1,1	7	0	0.30000000000000004	50	0	0,0,1,1,1,1,1,1,1,0	7	3	0.0	9	1
m	14	20	115	0	4	1,0,0,0,0,0,0,0,0,0,1,0,0,0,0,0,0,0,1,0	0,0,0,0,0,0,0,0,0,1,0,0,0,0,0,0,0,1,0,0	0,0,1,3,3,3,0,3,0,0,1,0,3,0,0,0,1,0,1,0	1,0,1,0,1,0,1,0,1,0,1,0,1,0,1,0,1,0,1,1	0,0,0,0,0,0,0,0,0,0,0,0,0,0,0,0,0,0,1,0	1,1,0,3,0,3,1,3,0,0,0,1,3,3,3,3,3,3,1,3	1,1,1,1,1,1,1,1,1,1	0,0,0,0,0,0,0,0,0,0	1,1,0,3,1,1,1,0,1,1	0,0,0,0,0,0,0,0,0,0	0,0,0,1,0,0,0,0,0,0	3,0,0,0,1,0,0,0,0,0	31	17	0.2790697674418605	151	4	0,1,0,0,0,0,1,0,1,1,1,1,0,1,1,1,0,1,1,1	12	5	0.19999999999999996	30	2	1,0,0,0,0,0,1,0,0,1,0,0,0,0,0,0,0,0,1,0	4	10	0.6	62	1	1,1,0,0,1,1,1,0,1,1	7	1	0.2222222222222222	50	0	0,1,1,1,0,1,1,1,1,1	8	1	0.11111111111111116	9	1
m	14	22	113	0	7	1,0,0,0,1,0,1,0,0,0,0,0,0,0,0,0,0,0,0,0	0,0,0,0,0,0,0,0,0,0,0,0,0,0,0,0,0,0,0,0	0,3,3,3,0,0,3,3,1,3,3,0,0,0,0,0,0,0,0,0	1,0,1,0,1,0,1,0,1,0,1,0,1,0,1,0,1,0,1,0	0,0,0,0,0,0,0,0,0,0,0,0,0,0,0,0,0,0,0,0	3,0,0,1,3,3,0,3,3,0,3,1,3,3,0,1,3,3,3,3	1,1,1,1,1,1,1,1,1,1	0,0,0,0,0,0,0,0,0,0	0,0,3,1,1,1,1,1,1,0	0,0,0,0,0,0,0,0,0,0	1,0,0,0,0,0,0,0,0,0	0,0,0,0,0,0,0,0,0,0	28	20	0.30000000000000004	151	1	0,0,0,0,0,1,0,0,0,0,0,1,1,1,1,1,1,1,1,1	10	7	0.23076923076923073	32	0	0,1,0,0,0,0,0,0,0,1,0,0,0,0,0,0,0,0,0,0	2	12	0.75	60	0	0,0,0,1,1,1,1,1,1,0	6	1	0.33333333333333337	50	0	1,1,1,1,1,1,1,1,1,1	10	0	0.0	9	1
m	14	32	88	1	1	1,0,0,0,0,0,0,0,0,0,0,0,0,0,0,0,0,0,0,0	0,0,0,0,0,0,0,0,0,0,0,0,0,0,0,0,0,0,0,0	1,3,0,3,3,3,3,3,3,3,3,3,3,3,3,3,3,3,3,3	1,0,1,0,1,0,1,0,1,0,1,0,1,0,1,0,1,0,1,0	0,0,0,0,0,0,0,0,0,0,0,0,0,0,0,0,0,0,0,0	3,3,3,3,3,3,3,3,3,3,3,3,3,3,3,3,3,3,3,3	1,1,1,1,1,1,1,1,1,1	0,0,0,0,0,0,0,0,0,0	3,3,3,3,3,3,3,3,3,3	0,0,0,0,0,0,0,0,0,0	0,0,0,0,0,0,0,0,0,0	3,3,3,3,3,3,3,3,3,3	2	58	0.0	144	0	1,0,1,0,0,0,0,0,0,0,0,0,0,0,0,0,0,0,0,0	2	18	0.0	24	0	0,0,0,0,0,0,0,0,0,0,0,0,0,0,0,0,0,0,0,0	0	20		60	0	0,0,0,0,0,0,0,0,0,0	0	10		50	0	0,0,0,0,0,0,0,0,0,0	0	10		10	0
m	14	19	107	0	1	1,0,0,0,0,1,0,0,0,0,0,0,0,0,0,0,0,0,0,0	0,0,0,0,0,0,0,0,0,0,0,0,0,0,0,0,0,0,0,0	3,3,1,3,1,1,0,0,0,0,1,1,1,3,1,3,3,0,0,0	1,0,1,1,0,1,1,0,1,1,0,1,0,0,1,0,0,1,0,0	0,0,1,0,0,1,0,0,1,0,0,0,1,0,0,1,0,0,1,1	3,3,1,1,1,1,0,0,1,3,0,1,1,3,3,3,1,3,3,1	1,1,1,1,1,1,1,1,1,1	1,0,0,0,1,0,1,1,0,0	3,1,3,3,0,0,3,3,3,0	0,0,0,0,0,0,0,0,0,0	0,0,0,0,0,0,0,0,0,0	3,3,0,0,0,0,0,0,0,0	24	22	0.368421052631579	130	11	0,0,0,0,0,1,1,1,1,1,0,0,0,0,0,0,0,1,1,1	8	6	0.4285714285714286	28	0	0,0,1,1,0,1,0,1,1,0,1,1,0,0,0,0,0,0,0,0	7	8	0.41666666666666663	50	7	0,1,0,0,0,0,0,0,0,0	1	6	0.75	42	4	0,0,1,1,1,1,1,1,1,1	8	2	0.0	10	0
f	14	20	109	0	14	1,1,0,0,0,0,0,0,0,0,0,0,0,0,1,0,0,1,0,0	1,0,0,0,0,0,0,0,0,0,0,0,0,0,0,0,0,0,0,0	1,0,3,3,0,0,0,0,0,0,0,0,0,0,0,0,0,0,0,0	1,1,1,0,1,0,1,1,0,1,0,1,0,0,0,1,0,1,0,1	1,1,0,0,0,0,1,0,0,0,0,0,1,1,0,0,0,0,0,0	3,3,1,0,0,3,1,0,3,3,1,3,1,3,3,0,1,3,3,0	1,1,1,1,1,1,1,1,1,1	1,1,1,0,0,0,0,0,0,1	3,3,1,0,3,3,3,0,3,3	0,0,0,0,0,0,0,0,0,0	0,0,0,0,0,0,0,0,0,0	0,0,1,1,3,0,0,0,0,0	26	20	0.35	142	10	1,0,0,0,1,1,1,1,1,1,1,1,1,1,0,1,1,0,1,1	15	2	0.16666666666666663	34	1	0,0,1,1,0,0,1,0,0,0,0,0,0,0,0,0,0,0,0,0	3	10	0.7	56	5	0,0,1,0,0,0,0,0,0,0	1	7	0.6666666666666667	42	4	1,1,0,0,0,1,1,1,1,1	7	1	0.2222222222222222	10	0
m	14	19	119	1	3	1,1,1,0,0,0,0,0,1,1,0,0,1,1,1,1,1,1,1,1	1,1,0,0,0,0,0,1,1,0,0,1,1,1,1,1,1,1,1,1	3,3,3,3,3,0,0,0,0,1,0,0,1,1,1,1,1,1,1,1	1,1,1,1,1,0,1,0,0,0,1,0,1,0,1,0,0,0,0,1	1,1,1,1,0,0,0,1,1,0,0,0,0,0,0,1,1,1,0,0	3,3,3,3,1,0,0,3,0,0,0,0,1,3,3,3,1,3,3,3	1,1,1,1,1,1,1,1,1,1	1,1,1,1,1,1,1,1,1,1	3,3,3,3,3,3,3,3,3,3	0,0,0,0,0,0,0,0,0,0	1,0,0,0,0,0,0,0,0,0	3,3,0,0,0,0,0,0,0,0	28	28	0.125	134	33	0,0,0,0,0,1,1,1,0,1,1,1,1,1,1,1,1,1,1,1	14	5	0.06666666666666665	48	13	0,0,0,0,1,1,0,0,1,1,0,1,1,0,0,0,0,0,0,0	6	11	0.33333333333333337	47	9	0,0,0,0,0,0,0,0,0,0	0	10		30	10	0,0,1,1,1,1,1,1,1,1	8	2	0.0	9	1
m	14	22	72	1	4	1,0,1,0,0,1,0,0,0,0,0,1,0,0,0,0,0,1,0,0	0,0,0,0,0,0,0,0,0,0,1,0,0,0,0,0,0,0,0,0	3,0,0,0,0,0,3,1,3,3,0,0,3,1,3,3,0,3,3,3	1,0,1,0,1,0,1,0,1,0,1,0,1,0,1,0,1,0,1,0	0,0,0,0,0,0,0,0,0,0,0,0,0,0,0,0,0,0,0,0	3,3,3,3,3,3,3,3,3,3,3,3,3,3,3,3,3,3,3,3	1,1,1,1,1,1,1,1,1,1	0,0,0,0,0,0,0,0,0,1	3,3,3,3,3,3,1,3,3,0	0,0,0,0,0,0,0,0,0,0	1,1,0,1,1,1,1,1,1,1	3,3,3,3,3,3,3,3,3,3	6	48	0.5	148	11	0,1,0,1,1,0,0,0,0,0,1,0,0,0,0,0,1,0,0,0	5	10	0.5	39	1	0,0,0,0,0,0,0,0,0,0,0,0,0,0,0,0,0,0,0,0	0	20		60	0	0,0,0,0,0,0,1,0,0,0	1	8	0.5	48	1	0,0,0,0,0,0,0,0,0,0	0	10		1	9
m	13	26	87	1	19	1,1,1,0,0,1,1,1,0,0,0,0,0,0,0,0,0,0,0,0	1,0,0,0,1,1,1,0,0,0,0,0,0,0,0,0,0,0,0,0	3,3,3,3,3,3,3,3,3,3,3,3,3,3,3,3,3,3,3,3	1,1,1,0,0,1,0,0,1,1,0,0,1,0,0,0,0,0,0,0	1,1,0,1,0,0,1,0,1,0,1,0,0,1,1,1,1,1,1,0	1,3,3,3,3,3,3,3,3,3,3,3,3,3,3,3,3,3,3,3	1,1,1,1,1,1,1,1,1,1	0,1,1,1,0,0,1,0,1,1	3,1,1,0,3,3,3,3,3,3	0,0,0,0,0,0,0,0,0,0	1,0,1,0,0,0,1,0,0,0	3,3,3,3,3,3,3,3,3,3	3	56	0.25	115	25	0,0,0,0,0,0,0,0,0,0,0,0,0,0,0,0,0,0,0,0	0	20		37	4	1,0,0,0,0,0,0,0,0,0,0,0,0,0,0,0,0,0,0,0	1	19	0.0	33	12	0,1,1,0,0,0,0,0,0,0	2	7	0.33333333333333337	38	6	0,0,0,0,0,0,0,0,0,0	0	10		7	3
m	14	29	99	1	20	1,0,0,1,0,0,1,0,1,1,0,1,0,1,0,1,1,0,1,0	0,0,1,0,0,1,0,0,1,0,1,0,1,0,0,1,0,1,0,0	3,0,3,3,3,1,3,3,3,3,3,3,0,3,0,1,3,3,3,0	1,0,0,1,0,1,0,0,1,0,0,1,0,0,1,0,1,1,0,0	0,1,0,0,0,0,1,0,0,1,0,0,1,0,0,0,1,0,1,0	3,0,3,1,3,3,3,3,3,3,3,3,0,3,3,3,1,3,3,3	1,1,1,1,1,1,1,1,1,1	0,1,1,0,0,1,1,0,0,1	3,3,0,3,0,3,3,1,3,3	0,0,0,0,0,0,0,0,0,0	1,0,0,0,1,0,0,0,1,0	3,3,3,0,0,3,0,3,1,3	13	43	0.23529411764705888	143	21	0,1,0,0,0,0,0,0,0,0,0,0,1,0,1,1,0,0,0,1	5	14	0.16666666666666663	51	7	0,1,0,1,0,0,0,0,0,0,0,0,1,0,0,0,1,0,0,0	4	16	0.0	45	6	0,0,0,0,0,0,0,1,0,0	1	7	0.6666666666666667	40	5	0,0,0,1,1,0,1,0,0,0	3	6	0.25	7	3
m	14	19	111	1	3	1,0,0,0,0,1,0,0,0,0,0,0,0,0,0,0,0,0,0,0	0,0,0,0,0,0,0,0,0,0,0,0,0,0,0,0,0,0,0,0	3,3,3,0,0,0,0,0,0,0,0,0,0,0,0,0,0,0,0,0	1,0,1,0,1,0,1,1,0,1,0,1,0,1,0,1,0,1,0,1	0,0,0,0,0,0,1,0,0,0,0,0,0,0,0,0,0,0,0,0	3,1,0,0,1,0,1,0,1,1,0,1,0,1,0,1,0,1,0,1	1,1,1,1,1,1,1,1,1,1	1,0,1,0,1,0,1,1,1,0	3,1,1,1,1,0,1,0,1,1	0,0,0,0,0,0,0,0,0,0	1,0,0,1,0,0,0,0,0,0	3,0,1,0,1,1,0,0,0,0	44	6	0.18518518518518523	136	9	0,0,0,1,1,0,1,1,1,1,1,1,1,1,1,1,1,1,1,1	16	3	0.05882352941176472	28	0	0,0,0,1,1,1,1,0,0,1,1,1,1,1,1,1,1,1,1,1	15	1	0.21052631578947367	62	1	0,1,1,1,1,0,1,0,1,1	7	1	0.2222222222222222	38	6	0,1,0,1,0,0,1,1,1,1	6	1	0.33333333333333337	8	2
m	15	21	109	1	1	1,1,1,0,0,1,1,0,0,0,1,1,0,0,1,0,0,1,0,0	1,1,0,0,1,1,0,0,0,1,1,0,0,1,0,0,1,0,0,0	3,3,0,3,3,3,3,0,3,3,3,3,3,3,3,3,0,3,3,3	1,1,1,0,0,1,0,0,1,1,0,0,1,0,0,1,1,0,1,0	1,1,0,1,0,0,1,0,1,0,1,0,0,1,0,1,0,0,0,1	3,3,3,3,3,0,3,3,3,1,3,3,3,3,3,3,3,3,3,3	1,1,1,1,1,1,1,1,1,1	1,0,1,0,0,0,0,0,1,0	3,3,3,0,3,3,1,1,1,3	0,0,0,0,0,0,0,0,0,0	0,0,1,1,0,0,0,0,0,0	3,3,3,0,3,0,0,0,3,3	10	47	0.23076923076923073	143	22	0,0,0,0,0,0,0,1,0,0,0,0,0,0,0,0,1,0,0,0	2	17	0.33333333333333337	44	8	0,0,0,0,0,0,0,0,0,1,0,0,0,0,0,0,0,0,0,0	1	18	0.5	47	9	0,0,0,0,0,0,1,1,1,0	3	6	0.25	44	3	0,0,0,1,0,1,1,1,0,0	4	6	0.0	8	2
f	14	20	101	0	15	1,1,1,0,1,1,0,0,1,0,0,1,1,0,0,1,1,0,1,0	0,1,0,1,1,0,0,1,0,0,1,1,0,0,1,1,0,1,0,1	1,0,1,3,1,1,0,3,1,3,3,1,1,3,0,3,3,3,0,3	1,0,0,1,1,0,1,1,0,1,1,0,0,1,0,0,1,0,1,1	0,1,0,1,0,0,1,0,0,1,0,1,0,0,1,0,0,0,1,0	1,3,0,3,3,0,1,1,0,0,3,0,0,1,1,3,1,1,3,0	1,1,1,1,1,1,1,1,1,1	0,1,0,0,1,0,0,1,1,0	1,3,1,1,1,1,1,1,1,1	0,0,0,0,0,0,0,0,0,0	1,0,1,0,1,0,1,0,1,0	3,3,3,0,0,3,0,0,0,0	34	20	0.15000000000000002	150	26	1,0,1,0,1,1,1,0,1,0,0,1,1,0,1,0,0,0,0,0	9	9	0.18181818181818177	50	10	1,0,1,0,0,1,1,1,1,0,0,1,1,1,0,0,1,0,0,0	10	6	0.2857142857142857	53	7	1,0,1,1,1,1,1,1,1,1	9	1	0.0	42	4	0,0,0,1,1,0,1,1,1,1	6	4	0.0	5	5
m	15	21	123	1	6	1,0,0,0,0,0,0,0,0,0,0,0,0,0,0,0,0,0,0,0	0,0,0,0,0,0,0,0,0,0,0,0,0,0,0,0,0,0,0,0	3,3,0,1,3,0,0,0,0,0,0,0,0,0,0,0,0,0,0,0	1,0,1,0,1,0,1,0,1,0,1,0,1,0,1,0,1,0,1,0	0,0,0,0,0,0,0,0,0,0,0,0,0,0,0,0,0,0,0,0	3,3,0,0,1,1,1,0,1,0,1,0,1,0,1,0,1,0,1,0	1,1,1,1,1,1,1,1,1,1	0,0,0,0,0,0,0,0,0,0	3,3,0,1,1,1,0,1,1,1	0,0,0,0,0,0,0,0,0,0	0,0,0,0,0,0,0,0,0,0	0,3,1,1,1,0,0,0,0,0	44	8	0.15384615384615385	144	0	0,0,1,0,0,1,1,1,1,1,1,1,1,1,1,1,1,1,1,1	16	3	0.05882352941176472	24	0	0,0,0,1,1,0,1,1,1,1,1,1,1,1,1,1,1,1,1,1	16	2	0.11111111111111116	60	0	0,0,0,1,1,1,0,1,1,1	6	2	0.25	50	0	1,0,0,0,0,1,1,1,1,1	6	1	0.33333333333333337	10	0
m	14	20	106	1	15	1,1,1,1,1,1,1,1,1,1,1,1,1,1,1,1,1,1,1,1	1,1,1,1,1,1,1,1,1,1,1,1,1,1,1,1,1,1,1,1	3,3,1,1,1,1,1,1,1,1,1,1,1,1,1,1,1,1,1,1	1,1,1,1,1,1,1,1,1,1,1,1,1,1,1,1,1,1,1,1	1,1,1,1,1,1,1,1,1,1,1,1,1,1,1,1,1,1,1,0	3,3,1,1,1,1,1,1,1,1,1,1,1,1,1,1,1,1,1,1	1,1,1,1,1,1,1,1,1,1	1,1,1,1,0,0,0,0,0,0	3,3,1,1,1,3,0,1,1,1	0,0,0,0,0,0,0,0,0,0	1,1,0,0,0,0,0,0,0,0	3,3,0,0,3,0,0,0,0,0	49	10	0.020000000000000018	172	45	0,0,1,1,1,1,1,1,1,1,1,1,1,1,1,1,1,1,1,1	18	2	0.0	60	20	0,0,1,1,1,1,1,1,1,1,1,1,1,1,1,1,1,1,1,1	18	2	0.0	62	19	0,0,1,1,1,0,0,1,1,1	6	3	0.1428571428571429	42	4	0,0,1,1,0,1,1,1,1,1	7	3	0.0	8	2
m	12	34	72	1	14	1,0,0,0,1,1,1,0,1,0,1,0,0,0,1,1,0,0,0,0	0,0,0,0,1,1,0,1,0,1,0,0,0,1,1,0,0,0,0,1	0,1,3,0,3,0,0,3,0,3,0,0,0,3,3,0,0,1,0,3	1,1,1,1,1,1,1,1,1,1,1,1,1,1,0,0,0,0,0,0	1,1,1,1,1,1,1,1,1,1,1,1,1,0,1,1,1,1,1,1	3,0,3,0,0,3,0,0,3,3,3,3,3,0,3,3,3,3,0,3	1,1,1,1,1,1,1,1,1,1	0,1,1,1,1,1,1,1,1,1	0,3,0,3,3,3,3,3,3,0	0,0,0,0,0,0,0,0,0,0	0,1,1,0,1,1,1,1,0,1	0,3,1,3,0,0,3,1,0,0	11	30	0.6333333333333333	121	42	0,0,0,1,0,0,0,0,0,0,0,1,1,0,0,0,1,0,1,0	5	7	0.6153846153846154	42	7	0,0,0,0,0,0,0,0,0,0,0,0,0,0,0,0,0,0,1,0	1	13	0.8571428571428572	44	19	0,0,0,0,0,0,0,0,0,0	0	7	1.0	32	9	1,0,0,0,1,1,0,0,1,1	5	3	0.2857142857142857	3	7
m	17	43	105	1	4	1,0,0,0,0,0,0,1,1,1,1,0,0,0,1,1,1,1,1,1	0,0,0,0,0,0,1,1,1,1,0,0,0,1,1,1,1,1,1,0	3,3,3,3,3,0,3,0,0,3,3,3,3,0,0,0,0,0,3,3	1,0,1,0,1,0,1,0,1,0,1,0,1,0,1,0,1,0,1,0	0,0,0,0,0,0,0,0,0,0,0,0,0,0,0,0,0,0,0,0	3,3,3,3,3,3,3,3,3,3,3,3,3,3,3,3,3,3,3,3	1,1,1,1,1,1,1,1,1,1	0,0,0,0,0,0,0,0,0,0	3,3,3,3,3,3,3,3,3,3	0,0,0,0,0,0,0,0,0,0	0,1,1,1,1,1,1,0,1,1	0,0,0,0,0,0,3,1,0,3	9	44	0.4375	158	18	0,0,0,0,0,1,0,0,0,0,0,0,0,1,0,0,0,0,0,0	2	12	0.75	46	10	0,0,0,0,0,0,0,0,0,0,0,0,0,0,0,0,0,0,0,0	0	20		60	0	0,0,0,0,0,0,0,0,0,0	0	10		50	0	1,1,1,1,1,1,0,0,1,0	7	2	0.125	2	8
f	16	24	102	1	20	1,1,1,1,1,1,1,1,1,1,1,1,1,1,1,1,1,1,1,1	1,1,1,1,1,1,1,1,1,1,1,1,1,1,1,1,1,1,1,1	1,1,1,1,1,1,1,1,1,1,1,1,1,1,1,1,1,1,1,1	1,0,0,0,0,0,0,0,0,0,0,0,0,1,0,1,1,1,1,1	0,1,1,1,1,1,1,1,1,1,1,1,0,0,0,1,1,1,1,1	0,1,0,1,1,3,0,3,1,3,0,3,3,3,0,3,3,0,0,3	1,1,1,1,1,1,1,1,1,1	1,1,1,1,1,1,1,1,1,1	0,3,3,3,3,3,3,3,3,3	0,0,0,0,0,0,0,0,0,0	1,1,1,0,0,0,0,0,1,1	3,3,3,0,0,0,0,0,3,3	29	23	0.21621621621621623	122	51	1,1,1,1,1,1,1,1,1,1,1,1,1,1,1,1,1,1,1,1	20	0	0.0	60	20	0,0,1,0,0,0,1,0,0,0,1,0,0,0,1,0,0,0,0,0	4	9	0.6363636363636364	27	16	0,0,0,0,0,0,0,0,0,0	0	9	1.0	30	10	0,0,0,1,1,1,1,1,0,0	5	5	0.0	5	5
m	16	34	114	1	17	1,1,0,0,0,0,0,0,0,0,0,0,0,0,0,0,0,0,0,0	1,0,0,0,0,0,0,0,0,0,0,0,0,0,0,0,0,0,0,0	3,3,3,3,0,1,0,0,0,0,0,0,0,0,0,0,0,0,0,0	1,0,1,0,1,0,1,0,1,0,1,0,1,0,1,0,1,0,1,0	0,0,0,0,0,0,0,0,0,0,0,0,0,0,0,0,0,0,0,0	3,3,3,3,3,3,1,0,1,0,1,3,1,0,1,0,1,1,1,0	1,1,1,1,1,1,1,1,1,1	0,0,0,0,0,0,0,0,0,0	3,0,0,0,1,1,1,1,1,1	0,0,0,0,0,0,0,0,0,0	0,0,0,0,0,0,0,0,0,0	3,3,3,3,0,0,0,0,0,0	39	16	0.11363636363636365	146	1	0,0,0,0,1,0,1,1,1,1,1,1,1,1,1,1,1,1,1,1	15	4	0.0625	26	1	0,0,0,0,0,0,1,1,1,1,1,0,1,1,1,1,1,0,1,1	12	7	0.07692307692307687	60	0	0,0,0,0,1,1,1,1,1,1	6	1	0.33333333333333337	50	0	0,0,0,0,1,1,1,1,1,1	6	4	0.0	10	0
m	17	24	99	0	16	1,0,0,0,1,0,0,0,1,1,0,0,0,0,1,0,0,1,0,0	0,0,0,1,0,0,0,1,1,0,0,0,0,0,0,0,0,0,0,0		1,0,1,0,1,0,1,0,1,0,1,0,1,0,1,0,1,0,1,0	0,0,0,0,0,0,0,0,0,0,0,0,0,0,0,0,0,0,0,0		1,1,1,1,1,1,1,1,1,1	0,0,0,0,0,0,0,0,0,0	3,3,0,0,1,1,1,1,1,1	0,0,0,0,0,0,0,0,0,0	0,0,0,0,0,0,0,0,0,1	3,3,0,0,0,0,0,0,0,0	14	4	0.125	159	4					40	3					60	0	0,0,0,0,1,1,1,1,1,1	6	2	0.25	50	0	0,0,1,1,1,1,1,1,1,1	8	2	0.0	9	1
m	12	22	115	1	19	1,1,0,0,1,0,0,0,1,0,0,0,1,0,0,1,0,1,0,0	1,0,0,1,0,0,0,1,0,0,0,1,0,0,1,0,1,0,0,0	1,0,3,0,0,1,3,0,0,1,3,0,0,3,0,3,3,3,0,0	1,0,1,1,0,0,1,1,0,0,1,1,0,0,1,0,1,0,1,0	0,0,1,0,1,0,1,0,1,0,1,0,1,0,0,0,0,0,0,1	0,1,0,3,1,3,1,3,1,3,0,3,3,3,0,3,3,0,3,0	1,1,1,1,1,1,1,1,1,1	0,0,1,0,0,1,0,0,1,0	0,3,3,3,0,1,3,3,0,3	0,0,0,0,0,0,0,0,0,0	1,0,1,0,0,0,1,0,0,0	1,3,0,0,3,0,0,0,3,3	16	27	0.5151515151515151	142	19	1,0,0,1,0,0,0,1,0,0,0,1,0,0,1,0,0,0,1,1	7	7	0.46153846153846156	41	6	0,0,0,0,0,0,1,0,0,0,0,0,0,0,0,0,0,1,0,1	3	10	0.7	50	7	0,0,0,0,0,1,0,0,0,0	1	6	0.75	44	3	0,0,1,1,0,1,1,1,0,0	5	4	0.16666666666666663	7	3
m	14	25	108	1	16	1,1,0,0,0,0,0,0,0,0,1,0,0,0,0,0,0,0,0,0	1,0,0,0,0,0,0,0,0,0,0,0,0,0,0,0,0,0,0,0	1,0,0,1,1,1,0,1,0,0,0,0,1,1,0,0,1,3,0,1	1,0,1,0,1,0,1,0,1,0,1,0,1,0,1,0,1,0,1,0	0,0,0,0,0,0,0,0,0,0,0,0,0,0,0,0,0,0,0,0	0,0,0,3,3,0,1,1,0,1,0,3,1,1,0,0,1,0,0,0	1,1,1,1,1,1,1,1,1,1	0,1,0,1,0,1,0,0,0,1	0,0,0,1,1,1,0,0,1,0	0,0,0,0,0,0,0,0,0,0	0,0,0,0,0,0,0,0,0,0	1,0,0,1,0,0,0,0,0,0	29	4	0.4821428571428571	142	5	1,0,1,0,0,0,1,0,1,1,0,1,0,0,1,1,0,0,1,0	9	1	0.5263157894736843	30	1	0,1,0,0,0,1,1,0,0,0,0,0,1,0,0,1,1,1,0,1	8	3	0.5294117647058824	60	0	0,0,0,1,1,1,0,0,1,0	4	0	0.6	42	4	0,1,1,0,1,1,1,1,1,1	8	0	0.19999999999999996	10	0
f	12	18	92	1	2	1,1,1,0,0,0,0,0,0,0,1,0,0,0,0,0,0,0,0,0	1,1,0,0,0,0,0,0,0,1,0,0,0,0,0,0,0,0,0,0	1,1,1,1,0,1,0,0,0,0,1,0,0,1,0,0,0,1,0,0	1,1,1,0,1,0,1,0,0,1,0,1,0,1,0,1,0,1,0,1	1,1,0,0,0,0,0,1,0,0,0,0,0,0,0,0,0,0,0,0	1,1,1,1,0,1,3,0,0,0,0,1,0,1,0,1,0,1,0,1	1,1,1,1,1,1,1,1,1,1	1,1,0,0,0,0,0,0,0,0	1,1,1,1,0,0,0,1,1,0	0,0,0,0,0,0,0,0,0,0	1,0,0,0,0,1,0,0,0,1	1,0,1,0,0,0,1,1,0,0	43	1	0.27118644067796616	143	11	1,1,1,0,1,0,1,1,1,1,1,1,1,0,1,1,1,0,1,1	16	0	0.19999999999999996	31	3	1,1,1,0,0,0,0,1,1,0,1,1,1,1,1,1,1,1,1,1	15	1	0.21052631578947367	59	3	1,1,1,1,0,0,0,1,1,0	6	0	0.4	46	2	0,1,0,1,1,1,0,0,1,1	6	0	0.4	7	3
m	17	25	109	0	15	1,0,0,0,0,0,0,0,0,0,0,0,0,0,0,1,0,0,0,0	0,0,0,0,0,0,0,0,0,0,0,0,0,0,1,0,0,0,0,0	0,1,3,0,1,0,0,0,0,0,0,0,0,0,0,0,0,0,0,0	1,0,0,1,0,0,0,1,0,1,0,1,1,0,1,0,1,0,1,0	0,1,0,0,1,1,0,0,0,0,0,1,0,0,0,0,0,0,0,0	0,0,0,0,0,1,3,0,3,1,0,0,0,3,1,0,1,0,1,0	1,1,1,1,1,1,1,1,1,1	1,0,0,0,0,1,0,0,0,0	3,3,0,0,3,1,1,1,1,1	0,0,0,0,0,0,0,0,0,0	1,0,0,0,1,1,0,0,0,0		31	7	0.2790697674418605	131	10	0,0,0,1,0,1,1,1,1,1,1,1,1,1,1,0,1,1,1,1	15	1	0.21052631578947367	27	1	0,1,1,0,1,0,0,0,0,1,1,0,0,0,1,1,1,1,1,1	11	3	0.3529411764705882	51	4	0,0,0,0,0,1,1,1,1,1	5	3	0.2857142857142857	46	2					7	3
f	17	25	95	0	20	1,0,0,0,1,1,0,0,1,1,0,0,0,0,0,0,1,0,0,0	0,0,0,1,0,0,0,1,1,0,0,0,0,0,0,1,0,0,0,1	3,0,0,0,0,3,3,0,1,0,3,1,3,3,0,0,0,0,0,0	1,0,1,1,0,0,1,0,1,1,1,0,0,1,1,0,1,0,1,0	0,0,1,0,1,0,0,0,1,1,0,1,0,1,0,0,0,0,0,0	3,0,0,3,0,1,3,1,0,3,0,1,3,3,0,3,3,3,1,0	1,1,1,1,1,1,1,1,1,1	1,0,0,0,0,0,0,0,0,0	0,0,0,3,1,1,1,1,1,1	0,0,0,0,0,0,0,0,0,0	1,0,1,1,0,0,1,0,1,0	3,0,1,0,0,1,0,0,0,0	27	17	0.37209302325581395	145	17	0,1,1,1,0,0,0,1,1,0,0,0,0,0,1,1,0,1,1,1	10	6	0.2857142857142857	38	5	0,1,0,0,1,0,0,0,0,0,0,0,0,0,0,0,0,0,1,1	4	9	0.6363636363636364	54	6	0,0,0,0,1,1,1,1,1,1	6	1	0.33333333333333337	48	1	0,1,0,1,1,0,1,1,1,1	7	1	0.2222222222222222	5	5
m	17	24	120	0	16	1,0,0,0,1,1,1,1,1,1,1,1,1,1,1,1,1,1,1,1	0,0,0,1,1,1,1,1,1,1,1,1,1,1,1,1,1,1,1,1	3,3,3,0,1,1,1,1,1,1,1,1,1,1,1,1,1,1,1,1	1,1,1,1,0,0,1,0,1,0,1,0,1,0,1,0,1,0,1,0	1,1,1,0,1,0,0,0,0,0,0,0,0,0,0,0,0,0,0,0		1,1,1,1,1,1,1,1,1,1	0,0,0,0,0,0,0,0,0,0	3,3,1,1,1,1,1,1,1,1	0,0,0,0,0,0,0,0,0,0	0,0,0,0,0,0,0,0,0,0	3,3,3,0,0,0,0,0,0,0	32	8	0.0	172	21	0,0,0,1,1,1,1,1,1,1,1,1,1,1,1,1,1,1,1,1	17	3	0.0	55	17					57	4	0,0,1,1,1,1,1,1,1,1	8	2	0.0	50	0	0,0,0,1,1,1,1,1,1,1	7	3	0.0	10	0
m	14	27	113	0	5	1,1,0,0,0,1,1,0,0,0,0,1,1,1,0,0,0,0,0,1	1,0,0,0,1,1,0,0,0,0,1,1,1,0,0,0,0,0,1,1	1,1,0,0,1,1,1,0,0,0,1,1,1,1,0,0,0,0,1,1	1,1,0,1,0,1,1,1,0,1,1,0,1,1,1,0,0,1,0,0	1,0,0,0,0,1,1,0,0,1,0,0,1,1,0,1,0,0,1,0	1,0,0,1,0,3,1,0,0,1,0,0,1,1,0,1,0,1,1,0	1,1,1,1,1,1,1,1,1,1	1,1,1,1,1,1,1,1,1,1	1,1,1,1,1,1,1,1,1,1	0,0,0,0,0,0,0,0,0,0	0,1,0,0,0,1,0,0,0,0	0,1,0,1,1,1,3,0,0,0	45	2	0.22413793103448276	131	28	1,1,1,1,0,1,1,1,1,1,0,1,1,1,1,1,1,1,0,1	17	0	0.15000000000000002	39	8	1,0,1,1,1,0,1,0,1,1,0,1,1,1,0,0,1,1,0,1	13	1	0.3157894736842105	54	8	1,1,1,1,1,1,1,1,1,1	10	0	0.0	30	10	1,0,1,0,0,0,0,1,1,1	5	1	0.4444444444444444	8	2
m	14	26	99	1	6	1,0,0,1,0,1,0,0,1,0,1,0,1,1,1,0,0,1,0,1	0,0,1,0,1,0,0,1,0,1,0,1,1,1,0,0,1,0,1,1	0,0,1,0,1,0,0,1,0,1,0,3,0,1,1,0,1,1,0,1	1,0,0,0,1,0,1,1,0,0,1,0,0,1,1,1,1,1,1,1	0,1,1,0,0,0,1,0,1,0,0,1,0,1,1,1,1,1,1,0	1,1,3,0,1,1,0,1,1,0,0,0,0,0,1,0,1,0,1,1	1,1,1,1,1,1,1,1,1,1	0,0,0,1,1,1,0,1,1,0	0,0,1,1,1,0,0,1,1,1	0,0,0,0,0,0,0,0,0,0	1,0,0,1,1,0,1,0,0,0	0,0,1,1,0,1,1,0,0,0	31	2	0.4655172413793104	143	30	0,1,0,0,0,0,1,0,0,0,0,0,0,1,1,1,0,1,1,1	8	1	0.5789473684210527	47	10	1,0,0,1,1,0,0,1,0,1,0,1,1,0,1,0,1,0,1,1	11	1	0.42105263157894735	50	11	0,0,1,1,1,0,0,1,1,1	6	0	0.4	40	5	1,1,0,0,1,0,0,1,1,1	6	0	0.4	6	4
m	13	28	101	1	1	1,0,1,0,0,0,1,0,1,0,0,0,0,0,0,0,0,0,0,1	0,1,0,0,0,1,0,1,0,0,0,0,0,0,0,0,0,0,0,0	3,3,0,3,0,0,3,3,3,1,0,0,0,0,0,0,0,0,0,0	1,1,1,1,1,1,0,0,1,1,0,0,1,1,1,0,1,0,1,0	1,1,1,1,1,0,1,0,1,0,1,0,1,1,0,0,0,0,0,0	3,3,1,1,1,1,1,0,3,1,3,3,3,3,3,0,3,0,1,0	1,1,1,1,1,1,1,1,1,1	1,0,0,1,1,0,1,0,0,0	3,1,3,3,1,1,1,1,1,1	0,0,0,0,0,0,0,0,0,0	0,0,0,0,0,0,0,0,0,0	1,0,0,0,0,0,0,0,0,0	37	18	0.11904761904761907	143	17	0,0,0,0,1,1,0,0,0,0,1,1,1,1,1,1,1,1,1,0	11	6	0.2142857142857143	37	3	0,0,1,1,1,1,0,1,0,1,0,0,0,0,0,1,0,1,1,1	10	9	0.09090909090909094	54	10	0,1,0,0,1,1,1,1,1,1	7	3	0.0	42	4	0,1,1,1,1,1,1,1,1,1	9	0	0.09999999999999998	10	0
m	18	35	92	0	5	1,0,1,1,1,1,0,0,0,0,1,1,1,0,0,0,1,1,1,1	0,1,1,1,1,0,0,0,0,1,1,1,0,0,0,1,1,1,1,0	3,0,1,1,1,1,1,1,0,0,1,1,1,0,0,0,1,1,1,1	1,0,1,0,1,1,1,1,1,1,0,1,0,1,1,1,0,1,1,1	0,0,0,0,1,1,1,1,1,0,0,0,0,1,1,0,0,1,1,1	3,3,0,0,1,1,1,1,1,1,0,1,3,1,1,3,0,1,1,1	1,1,1,1,1,1,1,1,1,1	1,1,1,0,0,0,0,1,1,1	3,1,1,1,3,3,1,1,1,1	0,0,0,0,0,0,0,0,0,0	0,0,0,1,1,1,1,0,0,0	3,3,0,0,0,3,1,0,0,0	45	11	0.08163265306122447	153	31	0,1,1,1,1,1,0,0,1,1,1,1,1,1,1,1,1,1,1,1	17	1	0.10526315789473684	49	11	0,0,0,1,1,1,1,1,1,1,1,1,0,1,1,0,1,1,1,1	15	4	0.0625	60	10	0,1,1,1,0,0,1,1,1,1	7	3	0.0	38	6	0,0,1,1,1,0,0,1,1,1	6	3	0.1428571428571429	6	4
m	15	24	100	1	9	1,1,0,1,1,0,0,1,1,1,0,0,1,1,0,0,0,1,1,0	1,0,1,1,0,0,1,1,1,0,0,1,1,0,0,0,1,1,0,0	0,1,3,0,3,1,3,3,3,3,1,3,0,3,3,3,1,0,3,3	1,1,1,0,1,0,1,0,1,0,0,1,0,1,1,0,1,0,0,1	1,1,0,0,0,0,0,0,0,1,0,0,0,1,0,0,0,1,0,0	3,0,3,3,3,1,3,1,1,1,3,3,0,3,3,0,3,1,1,0	1,1,1,1,1,1,1,1,1,1	0,0,1,0,0,0,1,1,0,1	3,3,3,0,3,3,3,3,0,3	0,0,0,0,0,0,0,0,0,0	1,0,0,0,0,0,1,0,0,0	1,1,3,0,1,3,3,3,1,3	5	35	0.8	154	21	0,1,0,0,0,0,0,0,0,0,0,0,0,0,0,0,0,0,0,0	1	12	0.875	48	10	0,0,0,0,0,0,0,0,1,0,0,0,1,0,0,1,0,0,0,0	3	10	0.7	56	5	0,0,0,0,0,0,0,0,0,0	0	8	1.0	42	4	0,0,0,1,0,0,0,0,0,0	1	5	0.8	8	2
m	16	26	121	1	12	1,0,0,0,0,0,0,0,0,0,0,0,0,0,0,0,0,0,0,0	0,0,0,0,0,0,0,0,0,0,0,0,0,0,0,0,0,0,0,0	3,3,3,0,0,0,0,0,0,0,0,0,0,0,0,0,0,0,0,0	1,0,1,0,1,0,1,0,1,0,1,0,1,0,1,0,1,0,1,0	0,0,0,0,0,0,0,0,0,0,0,0,0,0,0,0,0,0,0,0	3,3,0,3,0,3,1,0,1,0,1,0,1,0,1,0,1,0,1,0	1,1,1,1,1,1,1,1,1,1	0,1,0,1,0,0,0,0,0,0	0,3,0,1,1,1,1,1,1,1	0,0,0,0,0,0,0,0,0,0	0,0,0,0,0,0,0,0,0,0	3,3,0,0,0,0,0,0,0,0	46	10	0.07999999999999996	140	2	0,0,0,1,1,1,1,1,1,1,1,1,1,1,1,1,1,1,1,1	17	3	0.0	24	0	0,0,0,0,0,0,1,1,1,1,1,1,1,1,1,1,1,1,1,1	14	4	0.125	60	0	0,0,0,1,1,1,1,1,1,1	7	1	0.2222222222222222	46	2	0,0,1,1,1,1,1,1,1,1	8	2	0.0	10	0
m	16	29	112	1	2	1,0,0,0,0,0,0,0,0,0,0,0,0,0,1,0,1,0,0,0	0,0,0,0,0,0,0,0,0,0,0,0,0,0,0,0,0,0,0,0	3,1,3,0,0,0,0,0,0,0,0,0,0,0,0,3,0,0,0,0	1,0,1,0,1,0,1,0,1,0,1,0,1,0,1,0,1,0,1,0	0,0,0,0,0,0,0,0,0,0,0,0,0,0,0,0,0,0,0,0	1,0,0,0,1,0,1,0,1,0,1,0,1,1,0,0,1,0,1,0	1,1,1,1,1,1,1,1,1,1	0,0,0,0,0,0,0,0,0,0	1,0,3,1,1,1,1,1,1,1	0,0,0,0,0,0,0,0,0,0	0,0,0,0,0,0,0,0,0,0	1,3,0,0,0,0,0,0,0,0	47	5	0.1454545454545455	152	0	0,0,0,1,1,1,1,1,1,1,1,1,1,1,0,0,0,1,1,1	14	3	0.17647058823529416	32	0	1,1,0,1,1,1,1,1,1,1,1,1,1,0,0,1,1,1,1,1	17	0	0.15000000000000002	60	0	1,0,0,1,1,1,1,1,1,1	8	1	0.11111111111111116	50	0	0,0,1,1,1,1,1,1,1,1	8	1	0.11111111111111116	10	0
m	14	40	119	1	8	1,0,0,0,0,0,1,0,0,0,0,0,0,0,0,0,0,0,0,0	0,0,0,0,0,0,0,0,0,0,0,0,0,0,0,0,0,0,0,0	3,3,1,1,0,0,0,0,0,0,0,0,1,0,0,0,0,0,1,0	1,0,1,0,1,0,1,0,1,0,1,0,1,0,1,0,1,0,1,0	0,0,0,0,0,0,0,0,0,0,0,0,0,0,0,0,0,0,0,0	3,3,3,3,1,0,1,0,1,0,1,0,1,0,1,0,1,0,1,0	1,1,1,1,1,1,1,1,1,1	0,0,0,0,0,0,0,0,0,0	1,0,0,1,1,1,1,1,1,1	0,0,0,0,0,0,0,0,0,0	0,0,0,0,0,0,0,0,0,0	3,3,0,0,0,0,0,0,0,0	45	8	0.13461538461538458	148	0	0,0,0,0,1,1,0,1,1,1,1,1,0,1,1,1,1,1,0,1	13	2	0.2777777777777778	28	0	0,0,0,0,1,1,1,1,1,1,1,1,1,1,1,1,1,1,1,1	16	4	0.0	60	0	1,0,0,1,1,1,1,1,1,1	8	0	0.19999999999999996	50	0	0,0,1,1,1,1,1,1,1,1	8	2	0.0	10	0
f	14	24	98	0	8	1,0,0,0,1,0,0,0,0,0,0,0,0,0,0,0,0,0,0,0	0,0,0,0,0,0,0,0,0,0,0,0,0,0,0,0,0,0,0,0	3,3,3,0,0,0,0,0,1,3,3,0,0,0,0,0,0,0,0,0	1,0,1,0,1,0,1,0,1,0,1,0,1,0,1,0,1,0,1,0	0,0,0,0,0,0,0,0,0,0,0,0,0,0,0,0,0,0,0,0	3,3,3,3,3,3,1,0,1,0,1,0,3,0,1,0,1,0,1,0	1,1,1,1,1,1,1,1,1,1	0,0,1,1,1,0,0,0,0,0	3,3,0,1,1,1,1,1,1,1	0,0,0,0,0,0,0,0,0,0	0,0,0,0,1,1,0,0,0,0	3,3,0,0,0,0,0,0,0,0	41	16	0.06818181818181823	140	5	0,0,0,1,0,1,1,1,0,0,0,1,1,1,1,1,1,1,1,1	13	5	0.1333333333333333	28	0	0,0,0,0,0,0,1,1,1,1,1,1,0,1,1,1,1,1,1,1	13	7	0.0	60	0	0,0,0,1,1,1,1,1,1,1	7	2	0.125	44	3	0,0,1,1,1,1,1,1,1,1	8	2	0.0	8	2
m	14	33	123	1	3	1,0,0,1,1,1,1,1,1,1,1,1,1,1,1,1,0,0,0,0	0,0,1,1,1,1,1,1,1,1,1,1,1,1,1,0,0,0,0,0	3,3,0,1,1,1,1,1,1,1,1,1,1,1,1,1,0,0,0,0	1,0,0,1,0,1,0,1,1,0,1,1,1,1,1,1,1,1,1,1	0,1,0,0,0,0,0,1,0,0,1,1,1,1,1,1,1,1,1,1	3,3,3,3,0,0,0,1,0,0,1,1,1,1,1,1,1,1,1,1	1,1,1,1,1,1,1,1,1,1	0,0,1,1,1,1,1,1,1,1	3,3,3,3,1,1,1,1,1,1	0,0,0,0,0,0,0,0,0,0	0,0,0,0,0,0,0,0,0,0	3,3,0,0,0,0,0,0,0,0	46	12	0.04166666666666663	152	33	0,0,1,1,1,1,1,1,1,1,1,1,1,1,1,1,1,1,1,1	18	2	0.0	51	13	0,0,0,0,1,0,1,1,0,1,1,1,1,1,1,1,1,1,1,1	14	4	0.125	57	12	0,0,0,0,1,1,1,1,1,1	6	4	0.0	34	8	0,0,1,1,1,1,1,1,1,1	8	2	0.0	10	0
m	17	24	104	0	17	1,0,0,0,0,0,0,0,0,0,0,0,0,1,0,0,0,0,0,0	0,0,0,0,0,0,0,0,0,0,0,0,0,0,0,0,0,0,0,0	3,1,0,1,0,1,1,0,0,0,0,0,0,0,1,0,1,0,0,0	1,0,1,0,1,0,1,0,1,0,1,0,1,0,1,0,1,0,1,0	0,0,0,0,0,0,0,0,0,0,0,0,0,0,0,0,0,0,0,0	3,3,1,0,1,0,1,0,1,0,1,0,0,0,1,0,0,0,1,0	1,1,1,1,1,1,1,1,1,1	0,1,0,1,0,0,1,0,0,0	3,0,3,3,0,1,1,1,1,1	0,0,0,0,0,0,0,0,0,0	0,0,0,1,1,0,0,0,0,0	1,0,0,0,0,0,0,0,0,0	42	6	0.2222222222222222	140	5	0,0,1,0,1,0,0,1,1,1,1,1,1,0,0,1,0,1,1,1	12	1	0.368421052631579	28	0	0,0,1,1,1,1,1,1,1,1,1,1,0,1,1,1,0,1,1,1	16	2	0.11111111111111116	60	0	0,0,0,0,0,1,1,1,1,1	5	3	0.2857142857142857	44	3	0,1,1,1,1,1,1,1,1,1	9	0	0.09999999999999998	8	2
m	17	24	119	0	10	1,0,1,0,0,0,0,0,1,0,1,0,0,1,1,1,0,0,0,1	0,1,0,0,0,0,0,1,0,0,0,0,0,1,1,0,0,0,1,0	1,0,3,0,1,1,0,1,3,0,0,0,0,1,1,0,0,0,1,0	1,0,1,0,1,1,0,1,1,0,0,1,1,0,1,1,0,1,1,1	0,0,0,0,1,0,0,1,0,1,0,1,0,0,1,0,0,1,1,0	1,0,0,0,0,0,0,0,0,1,0,1,3,3,1,3,3,1,1,3	1,1,1,1,1,1,1,1,1,1	1,1,0,0,0,0,0,1,1,0	1,1,0,0,0,0,0,1,1,1	0,0,0,0,0,0,0,0,0,0	0,1,0,0,0,0,0,0,1,0	0,1,3,1,3,3,3,3,0,3	27	13	0.42553191489361697	154	18	1,1,0,1,0,0,1,0,0,1,0,1,1,1,1,0,1,1,0,0	11	2	0.38888888888888884	45	5	1,1,0,1,0,0,1,0,0,0,1,1,0,0,1,0,0,1,1,0	9	5	0.4	59	7	1,1,0,0,0,0,0,1,1,1	5	0	0.5	42	4	1,0,0,0,0,0,0,0,1,0	2	6	0.5	8	2
m	17	23	91	1	14	1,0,0,0,0,0,0,0,0,0,0,0,0,0,0,0,0,0,1,0	0,0,0,0,0,0,0,0,0,0,0,0,0,0,0,0,0,1,0,0	3,0,1,3,3,0,0,0,0,0,0,0,0,0,0,0,0,0,0,1	1,0,1,0,1,1,0,1,0,1,0,1,0,1,1,0,1,0,1,1	0,0,0,0,1,0,0,0,0,0,0,0,0,1,0,0,0,0,1,0	3,0,3,0,1,0,3,3,3,1,0,1,0,1,0,3,1,0,1,0	1,1,1,1,1,1,1,1,1,1	0,0,0,1,1,1,1,1,1,1	3,0,3,3,1,1,1,1,1,1	0,0,0,0,0,0,0,0,0,0	0,0,0,0,0,0,0,0,0,0	3,3,0,0,0,0,0,0,0,0	39	14	0.15217391304347827	135	11	0,1,0,0,0,1,1,1,1,1,1,1,1,1,1,1,1,1,0,0	14	3	0.17647058823529416	27	1	0,1,0,1,1,0,0,0,0,1,1,1,1,1,0,0,1,1,1,0	11	6	0.2142857142857143	62	3	0,0,0,0,1,1,1,1,1,1	6	3	0.1428571428571429	36	7	0,0,1,1,1,1,1,1,1,1	8	2	0.0	10	0
m	14	26	127	0	2	1,1,1,1,1,1,1,1,1,1,1,1,1,1,1,1,1,1,1,1	1,1,1,1,1,1,1,1,1,1,1,1,1,1,1,1,1,1,1,0	3,1,1,1,1,1,1,1,1,1,1,1,1,1,1,1,1,1,1,1	1,1,1,1,1,1,1,1,1,1,1,1,1,1,0,0,0,0,1,0	1,1,1,1,1,1,1,1,1,1,1,1,1,0,1,1,1,0,0,0	3,1,1,1,0,1,1,1,0,0,1,1,1,0,1,0,0,0,0,3	1,1,1,1,1,1,1,1,1,1	1,1,1,1,1,1,1,1,1,1	1,1,1,1,1,1,1,1,1,1	0,0,0,0,0,0,0,0,0,0	1,0,0,0,0,0,0,0,0,1	3,0,0,0,0,0,0,0,0,0	50	4	0.1071428571428571	151	47	0,1,1,1,1,1,1,1,1,1,1,1,1,1,1,1,1,1,1,1	19	1	0.0	62	19	0,1,1,1,0,1,1,1,0,0,1,1,1,0,0,1,1,1,0,0	12	2	0.33333333333333337	51	16	1,1,1,1,1,1,1,1,1,1	10	0	0.0	30	10	0,1,1,1,1,1,1,1,1,1	9	1	0.0	8	2
m	17	24	135	0	19	1,1,0,0,1,0,0,1,0,0,1,0,1,0,0,1,1,0,0,0	0,0,0,1,0,0,1,0,0,1,0,1,0,0,1,1,0,0,0,0	3,0,1,0,1,1,0,1,3,0,1,3,1,0,1,1,1,0,0,0	1,0,1,1,0,1,1,1,0,1,0,1,0,1,0,1,0,1,0,1	0,0,1,0,0,1,1,0,0,0,0,0,0,0,0,0,0,0,0,0	1,0,0,3,0,0,3,0,0,1,0,1,0,1,0,1,0,1,0,1	1,1,1,1,1,1,1,1,1,1	0,0,1,1,1,0,0,0,0,0	3,3,0,3,0,1,1,1,1,1	0,0,0,0,0,0,0,0,0,0	0,0,1,1,0,0,0,0,0,0	1,0,0,0,1,0,0,0,0,0	41	8	0.21153846153846156	159	14	0,0,0,1,1,0,1,1,0,1,1,0,1,1,0,1,1,1,1,1	13	3	0.23529411764705888	45	6	1,1,0,0,1,0,0,0,1,1,1,1,1,1,1,1,1,1,1,1	15	2	0.16666666666666663	62	3	0,0,0,0,0,1,1,1,1,1	5	3	0.2857142857142857	44	3	0,1,1,1,0,1,1,1,1,1	8	0	0.19999999999999996	8	2
f	16	30	98	1	12	1,0,0,0,0,0,1,1,1,1,1,1,1,1,1,1,1,1,1,1	0,0,0,0,0,1,1,1,1,1,1,1,1,1,1,1,1,1,1,0	1,3,3,1,1,1,0,1,0,1,3,1,0,3,1,0,3,1,1,3	1,1,0,1,1,0,1,1,1,0,0,0,1,0,1,1,1,0,0,0	1,0,0,1,0,0,1,1,0,1,1,0,0,0,1,1,0,1,1,1	0,0,3,1,3,3,1,3,0,3,3,3,1,3,3,1,0,0,3,1	1,1,1,1,1,1,1,1,1,1	1,1,1,0,0,1,1,0,0,1	3,3,0,0,3,3,3,3,1,3	0,0,0,0,0,0,0,0,0,0	0,1,0,0,1,0,0,0,1,0	3,0,3,1,3,3,3,3,3,1	14	30	0.5333333333333333	145	34	1,0,0,0,0,0,0,1,0,1,0,1,0,0,1,0,0,1,1,0	7	6	0.5	53	14	0,0,0,1,0,0,1,0,0,0,0,0,1,0,0,1,0,1,0,0	5	10	0.5	47	11	0,0,0,0,0,0,0,0,1,0	1	7	0.6666666666666667	38	6	0,1,0,0,0,0,0,0,0,0	1	7	0.6666666666666667	7	3
m	16	39	119	1	12	1,0,0,1,0,0,1,0,0,1,0,0,0,0,0,1,0,0,0,0	0,0,1,0,0,1,0,0,1,0,0,0,0,0,1,0,0,0,0,0	3,0,1,1,0,1,1,0,1,0,0,1,0,0,1,0,0,0,0,0	1,0,1,1,0,1,1,0,1,1,0,1,0,1,0,1,0,1,0,1	0,0,1,0,0,1,0,0,1,0,0,0,0,0,0,0,0,0,0,0	3,3,3,0,0,1,0,0,1,0,0,1,1,1,1,1,0,1,0,1	1,1,1,1,1,1,1,1,1,1	0,0,0,0,0,0,0,0,1,0	3,3,3,1,1,1,1,1,1,1	0,0,0,0,0,0,0,0,0,0	0,0,0,0,0,0,0,0,0,0	0,3,3,0,0,0,0,0,0,0	39	9	0.23529411764705888	156	8	0,1,0,1,1,0,1,1,0,0,1,0,1,1,0,0,1,1,1,1	12	1	0.368421052631579	36	4	0,0,0,0,1,1,0,1,1,0,1,1,0,1,0,1,1,1,1,1	12	3	0.2941176470588235	62	3	0,0,0,1,1,1,1,1,1,1	7	3	0.0	48	1	1,0,0,1,1,1,1,1,1,1	8	2	0.0	10	0
m	14	25	115	1	4	1,0,0,0,0,1,1,1,1,1,1,1,0,0,0,0,1,1,1,1	0,0,0,0,1,1,1,1,1,1,1,0,0,0,0,1,1,1,1,0	0,0,0,0,0,0,1,1,1,1,1,1,0,0,0,0,1,1,1,1	1,1,0,1,0,1,1,0,1,1,0,1,0,0,1,1,0,1,0,1	1,0,0,0,0,1,0,0,1,0,0,0,1,0,1,0,0,0,0,1	0,0,0,0,0,1,1,0,1,1,0,1,1,1,3,1,0,0,0,1	1,1,1,1,1,1,1,1,1,1	0,0,1,1,1,1,1,1,0,0	0,0,1,3,3,1,1,1,1,0	0,0,0,0,0,0,0,0,0,0	0,0,0,1,1,0,0,0,0,0	3,0,0,0,0,0,0,0,0,0	45	4	0.1964285714285714	151	25	0,1,1,1,1,0,1,1,1,1,1,1,1,1,1,1,1,1,1,1	18	0	0.09999999999999998	48	11	0,0,1,0,1,1,1,1,1,1,1,1,0,0,0,1,1,0,1,1	13	1	0.3157894736842105	57	6	0,0,1,0,0,1,1,1,1,0	5	2	0.375	38	6	0,1,1,1,1,1,1,1,1,1	9	1	0.0	8	2
m	17	25	97	0	2	1,1,0,1,0,0,1,0,0,1,0,1,0,1,0,1,0,1,0,1	1,0,1,0,0,1,0,0,1,0,1,0,1,0,1,0,1,0,1,0	1,0,3,1,0,1,1,0,0,1,0,1,3,1,0,1,0,1,0,1	1,1,0,0,1,1,0,1,1,0,0,1,1,0,1,0,1,1,0,0	1,0,1,0,1,0,0,1,0,1,0,1,0,0,0,0,1,0,1,0	1,1,0,1,0,3,3,0,3,0,0,1,0,0,0,1,0,3,3,1	1,1,1,1,1,1,1,1,1,1	0,1,0,0,0,0,1,0,0,0	0,3,0,0,0,0,1,1,1,1	0,0,0,0,0,0,0,0,0,0	0,1,1,0,1,0,0,0,0,0	1,3,0,3,0,0,0,0,0,0	34	10	0.31999999999999995	154	22	1,0,0,1,1,0,1,1,1,1,1,1,0,1,1,1,1,1,1,1	16	2	0.11111111111111116	50	9	1,1,1,0,0,0,0,0,0,1,1,1,0,1,0,0,0,0,0,0	7	5	0.5333333333333333	51	8	0,0,0,0,0,0,1,1,1,1	4	1	0.5555555555555556	46	2	0,0,1,0,1,1,1,1,1,1	7	2	0.125	7	3
m	17	24	103	0	6	1,1,1,0,0,1,1,1,1,1,1,1,1,1,1,1,1,1,1,1	1,1,0,0,1,1,1,1,1,1,1,1,1,1,1,1,1,1,1,0	0,1,1,0,0,1,1,1,1,1,1,1,1,1,1,1,1,1,1,1	1,0,1,1,1,1,0,1,1,0,1,0,1,0,1,0,1,0,1,0	0,0,1,1,1,0,0,1,0,0,0,0,0,0,0,0,0,0,0,0	0,0,0,1,1,1,3,1,1,0,1,0,1,0,1,0,1,0,1,0	1,1,1,1,1,1,1,1,1,1	0,0,0,0,0,0,0,0,0,0	0,0,1,1,1,1,1,1,1,1	0,0,0,0,0,0,0,0,0,0	0,0,1,1,1,1,0,0,0,0	0,0,0,1,1,1,0,0,0,0	51	1	0.13559322033898302	175	25	0,1,1,1,1,1,1,1,1,1,1,1,1,1,1,1,1,1,1,1	19	0	0.050000000000000044	59	17	0,1,0,1,1,1,0,1,1,1,1,1,1,1,1,1,1,1,1,1	17	1	0.10526315789473684	60	4	0,0,1,1,1,1,1,1,1,1	8	0	0.19999999999999996	50	0	1,1,1,0,0,0,1,1,1,1	7	0	0.30000000000000004	6	4
m	16	35	126	0	13	1,0,0,0,0,0,0,0,0,0,0,0,1,1,1,1,1,1,1,0	0,0,0,0,0,0,0,0,0,0,0,1,1,1,1,1,1,1,0,0	1,0,0,0,0,0,0,0,0,0,0,0,0,1,1,1,1,1,1,0	1,1,0,0,1,0,1,0,1,0,1,1,1,1,1,1,0,1,0,1	1,0,1,0,0,0,0,0,0,0,1,1,1,1,1,0,0,0,0,1	3,1,1,0,0,0,0,0,0,0,1,3,1,0,1,1,0,0,0,1	1,1,1,1,1,1,1,1,1,1	1,0,0,1,1,1,1,1,0,0	3,3,0,3,1,1,1,1,1,1	0,0,0,0,0,0,0,0,0,0	1,1,0,0,0,0,1,0,0,0	3,1,1,0,0,0,3,0,0,0	43	7	0.18867924528301883	141	24	1,1,1,1,1,1,1,1,1,1,1,1,0,1,1,1,1,1,1,1	19	0	0.050000000000000044	39	7	0,1,0,1,0,1,0,1,0,1,1,0,1,0,1,1,1,0,1,1	12	2	0.33333333333333337	57	8	0,0,0,0,1,1,1,1,1,1	6	3	0.1428571428571429	38	6	0,0,0,1,1,1,0,1,1,1	6	2	0.25	7	3
m	14	28	95	1	16	1,0,0,0,0,0,0,0,0,0,0,0,0,0,0,0,0,0,0,0	0,0,0,0,0,0,0,0,0,0,0,0,0,0,0,0,0,0,0,0	3,3,3,3,3,3,3,0,3,3,3,3,0,0,3,3,3,3,3,3	1,0,1,0,1,0,1,0,1,0,1,0,1,0,1,0,1,0,1,0	0,0,0,0,0,0,0,0,0,0,0,0,0,0,0,0,0,0,0,0	3,3,3,3,3,3,3,3,3,3,1,3,3,3,3,3,3,3,3,0	1,1,1,1,1,1,1,1,1,1	0,0,0,0,0,0,0,0,0,0	3,3,3,3,3,3,0,1,1,3	0,0,0,0,0,0,0,0,0,0	0,0,0,0,0,0,0,0,0,0	3,3,3,3,0,0,3,0,3,3	10	49	0.09090909090909094	144	0	0,0,0,0,0,0,0,1,0,0,0,0,1,1,0,0,0,0,0,0	3	17	0.0	24	0	0,0,0,0,0,0,0,0,0,0,1,0,0,0,0,0,0,0,0,1	2	18	0.0	60	0	0,0,0,0,0,0,0,1,1,0	2	7	0.33333333333333337	50	0	0,0,0,0,1,1,0,1,0,0	3	7	0.0	10	0
f	14	20	100	0	5	1,1,0,0,0,0,1,0,0,0,0,0,0,0,0,0,0,0,0,0	1,0,0,0,0,1,0,0,0,0,0,0,0,0,0,0,0,0,0,0	3,0,0,0,1,0,0,0,0,0,1,0,0,0,0,0,0,0,0,0	1,0,1,1,1,0,1,0,1,0,0,1,1,1,0,0,1,0,0,1	0,0,1,1,0,0,0,0,0,1,0,1,1,0,1,0,0,1,0,0	3,0,0,1,0,3,3,1,0,3,0,1,0,0,0,0,0,0,1,0	1,1,1,1,1,1,1,1,1,1	1,0,0,0,0,0,0,1,0,0	0,0,0,1,1,1,0,1,1,1	0,0,0,0,0,0,0,0,0,0	1,0,0,0,0,0,0,0,0,0	3,0,0,0,0,0,0,0,0,0	37	6	0.31481481481481477	137	12	0,0,1,1,0,1,0,1,1,1,0,1,1,1,1,1,1,1,1,1	15	1	0.21052631578947367	29	2	0,1,0,1,0,0,0,0,0,0,1,1,0,0,1,1,0,1,0,0	7	4	0.5625	53	7	0,0,0,1,1,1,0,1,1,1	6	0	0.4	46	2	0,1,1,1,1,1,1,1,1,1	9	1	0.0	9	1
f	16	39	129	1	14	1,1,1,1,1,1,1,1,0,0,1,0,1,1,1,1,1,1,1,1	1,1,1,1,1,1,1,0,0,1,0,1,1,1,1,1,1,1,1,0	3,3,3,1,1,1,1,1,3,0,0,0,3,1,1,1,1,1,1,1	1,1,1,1,1,0,1,0,1,0,1,0,1,0,1,0,1,0,1,0	1,1,1,1,0,0,0,0,0,0,0,0,0,0,0,0,0,0,0,0	3,3,3,1,1,3,0,0,1,1,1,0,1,0,1,0,1,0,1,0	1,1,1,1,1,1,1,1,1,1	1,1,1,1,1,1,0,0,0,0	3,3,3,1,1,1,1,0,3,1	0,0,0,0,0,0,0,0,0,0	1,0,0,0,0,0,1,0,0,0	3,3,0,0,0,0,0,0,0,0	41	15	0.0888888888888889	164	28	0,0,0,1,1,1,1,1,0,1,0,1,0,1,1,1,1,1,1,1	14	5	0.06666666666666665	58	16	0,0,0,1,1,0,0,1,1,0,1,1,1,1,1,1,1,1,1,1	14	4	0.125	60	4	0,0,0,1,1,1,1,0,0,1	5	4	0.16666666666666663	38	6	0,0,1,1,1,1,1,1,1,1	8	2	0.0	8	2
m	17	24	122	0	7	1,1,1,1,1,1,1,1,1,1,1,1,1,1,1,1,1,0,0,0	1,1,1,1,1,1,1,1,1,1,1,1,1,1,1,1,0,0,0,0	3,3,3,1,1,1,1,1,1,1,1,1,1,1,1,1,1,1,0,0	1,1,1,1,1,1,1,0,0,0,0,1,0,0,0,1,0,1,0,0	1,1,1,1,1,1,0,1,1,1,0,0,1,1,0,0,0,0,1,0	3,1,1,1,1,1,1,1,3,3,1,3,1,3,1,0,3,3,1,3	1,1,1,1,1,1,1,1,1,1	1,1,1,1,1,1,1,1,1,1	3,1,1,1,1,1,1,1,1,1	0,0,0,0,0,0,0,0,0,0	1,0,0,0,0,0,0,1,0,0	3,0,0,1,0,0,0,0,0,0	39	13	0.17021276595744683	136	40	0,0,0,1,1,1,1,1,1,1,1,1,1,1,1,1,1,0,1,1	16	3	0.05882352941176472	56	16	0,1,1,1,1,1,1,0,0,0,0,0,0,0,0,0,0,0,0,0	6	8	0.5	42	12	0,1,1,1,1,1,1,1,1,1	9	1	0.0	30	10	0,1,1,0,1,1,1,1,1,1	8	1	0.11111111111111116	8	2
m	17	24	110	0	18	1,1,0,0,1,1,1,0,0,0,0,0,0,0,0,1,1,0,0,0	1,0,0,1,0,1,0,0,0,0,0,0,0,0,1,1,0,0,0,1	3,3,3,0,3,0,3,1,3,3,3,0,0,0,0,0,1,0,0,0	1,1,1,0,1,1,0,1,0,0,0,1,0,1,0,1,0,1,1,0	1,1,0,0,1,0,0,0,1,1,0,0,0,0,0,0,0,1,0,0	3,0,3,3,0,1,3,0,3,1,3,3,0,0,3,3,0,1,3,0	1,1,1,1,1,1,1,1,1,1	1,0,0,0,0,0,0,0,0,0	3,1,0,3,1,1,1,1,1,3	0,0,0,0,0,0,0,0,0,0	0,0,0,0,0,0,0,1,0,0	3,0,0,0,0,0,0,0,1,3	27	23	0.2702702702702703	150	14	0,0,0,1,0,0,0,0,0,0,0,1,1,1,1,0,1,1,1,1	9	8	0.25	39	6	0,0,0,0,0,1,0,0,0,0,0,0,1,0,0,0,1,1,0,1	5	10	0.5	54	6	0,1,0,0,1,1,1,1,1,0	6	3	0.1428571428571429	48	1	0,1,1,1,1,1,1,1,0,0	7	2	0.125	9	1
m	17	24	119	0	19	1,1,0,0,0,0,0,0,0,0,0,1,1,0,1,0,0,0,1,1	1,0,0,0,0,0,0,0,0,0,1,1,0,1,0,0,0,1,1,1	0,0,1,0,1,3,3,0,0,0,3,0,1,1,1,0,0,0,0,1	1,0,1,0,1,1,0,1,0,1,0,1,0,1,0,1,0,1,0,1	0,0,0,0,1,0,0,0,0,0,0,0,0,0,0,0,0,0,0,0	0,0,0,0,1,0,0,0,0,1,0,1,0,1,0,0,0,1,0,1	1,1,1,1,1,1,1,1,1,1	0,0,0,0,0,0,0,0,0,0	0,0,1,1,1,1,1,1,1,1	0,0,0,0,0,0,0,0,0,0	0,0,0,0,0,0,0,0,0,0	0,0,0,0,0,0,0,0,0,0	43	3	0.24561403508771928	159	8	0,0,0,1,0,0,0,1,1,1,0,0,1,0,1,1,1,1,0,1	10	3	0.4117647058823529	37	7	0,1,0,1,1,0,1,0,1,1,1,1,1,1,1,0,1,1,1,1	15	0	0.25	62	1	0,0,1,1,1,1,1,1,1,1	8	0	0.19999999999999996	50	0	1,1,1,1,1,1,1,1,1,1	10	0	0.0	10	0
m	16	36	115	0	8	1,0,0,0,0,0,0,0,0,0,0,0,0,0,0,0,0,0,0,1	0,0,0,0,0,0,0,0,0,0,0,0,0,0,0,0,0,0,0,0	0,3,1,3,0,0,0,0,0,0,0,0,0,0,0,0,0,0,0,0	1,0,1,0,1,0,1,0,1,0,1,0,1,0,1,0,1,0,1,0	0,0,0,0,0,0,0,0,0,0,0,0,0,0,0,0,0,0,0,0	0,3,1,0,1,0,1,0,1,0,1,0,1,0,1,0,1,0,1,0	1,1,1,1,1,1,1,1,1,1	0,0,0,0,0,0,0,0,0,0	3,1,0,1,0,1,0,0,0,1	0,0,0,0,0,0,0,0,0,0	1,0,0,0,0,0,0,0,0,0	3,3,3,0,0,0,0,0,0,0	44	7	0.16981132075471694	147	1	0,0,0,0,1,1,1,1,1,1,1,1,1,1,1,1,1,1,1,0	15	2	0.16666666666666663	28	0	0,0,1,1,1,1,1,1,1,1,1,1,1,1,1,1,1,1,1,1	18	1	0.052631578947368474	60	0	0,1,0,1,0,1,0,0,0,1	4	1	0.5555555555555556	50	0	0,0,0,1,1,1,1,1,1,1	7	3	0.0	9	1
m	17	24	131	0	10	1,0,0,0,0,0,0,0,1,0,0,0,0,0,0,0,0,0,0,0	0,0,0,0,0,0,0,0,0,0,0,0,0,0,0,0,0,0,0,0	3,3,3,1,1,3,3,3,1,3,0,0,0,0,1,1,0,0,0,0	1,0,1,0,1,0,1,0,1,0,1,0,1,0,1,0,1,0,1,0	0,0,0,0,0,0,0,0,0,0,0,0,0,0,0,0,0,0,0,0	3,3,0,0,0,0,1,0,1,0,1,0,0,0,1,0,1,0,1,0	1,1,1,1,1,1,1,1,1,1	0,0,0,0,0,0,1,0,0,0	3,0,0,0,0,1,1,1,0,1	0,0,0,0,0,0,0,0,0,0	0,0,0,0,0,0,0,0,0,0	0,0,0,0,0,0,0,0,0,0	38	10	0.24	146	1	0,0,0,0,0,0,0,0,1,0,1,1,1,1,0,0,1,1,1,1	9	7	0.3076923076923077	28	0	0,0,0,1,0,1,1,1,1,1,1,1,0,1,1,1,1,1,1,1	15	2	0.16666666666666663	60	0	0,0,0,0,0,1,1,1,0,1	4	1	0.5555555555555556	48	1	1,1,1,1,1,1,1,1,1,1	10	0	0.0	10	0
