# Supplementary material for: Strategic decision making and prediction differences in autism
Source: PeerJ. 2022 Apr 21;10:e13328. doi: 10.7717/peerj.13328 (PMC9035278; doi:10.7717/peerj.13328)
Supplement: Supplemental Information 2 — Jupiter notebook files with the code for data analysis [file peerj-10-13328-s002.zip]

Archive with 2 entries (2 files):
- code4peerj_r.ipynb
- code4perrj.ipynb
