# Supplementary material for: Strategic decision making and prediction differences in autism
Source: PeerJ. 2022 Apr 21;10:e13328. doi: 10.7717/peerj.13328 (PMC9035278; doi:10.7717/peerj.13328)
Supplement: Supplemental Information 2 — Jupiter notebook files with the code for data analysis [file peerj-10-13328-s002.zip › code4peerj_r.ipynb]

# %% [code]
df1<-read.csv('data4peerj.csv',stringsAsFactors=FALSE);

# %% [code]
#Simple linear regression for correct predictions, with IQ and diagnosis as covarriates
m<-lm('exp_all_predict_predictioncorrectsum ~ iq_all + asd', data=df1);
print(summary(m));
#Simple linear regression for declared inability to predict, with IQ and diagnosis as covarriates
m<-lm('exp_all_predict_predictionnosum ~ iq_all + asd', data=df1);
print(summary(m));
#Simple linear regression for rato of correct prediction to prediction the felt able to make, with IQ and diagnosis as covarriates
m<-lm('exp_all_predict_failtoallpredictions ~ iq_all + asd', data=df1);
print(summary(m));
#Simple linear regression for score, with IQ and diagnosis as covarriates
m<-lm('exp_all_predict_score ~ iq_all + asd', data=df1);
print(summary(m));
#Simple linear regression for coperation choices, with IQ and diagnosis as covarriates
m<-lm('exp_all_predict_coopsum ~ iq_all + asd', data=df1);
print(summary(m));

# %% [code]
df2<-df1[df1['asd']==0,c('exp_all_predict_predictioncorrectsum','exp_all_predict_score')];
#Pearson correlation for correct predictions and score, for the Control group
m<-cor.test(df2[['exp_all_predict_predictioncorrectsum']],df2[['exp_all_predict_score']]);
m;
df2<-df1[df1['asd']==0,c('exp_all_predict_predictionnosum','exp_all_predict_score')];
#Pearson correlation for declared inability to predect and score, for the Control group
m<-cor.test(df2[['exp_all_predict_predictionnosum']],df2[['exp_all_predict_score']]);
m;
df2<-df1[df1['asd']==1,c('exp_all_predict_predictioncorrectsum','exp_all_predict_score')];
#Pearson correlation for correct predictions and score, for the ASD group
m<-cor.test(df2[['exp_all_predict_predictioncorrectsum']],df2[['exp_all_predict_score']]);
m;
#Pearson correlation for declared inability to predect and score, for the ASD group
df2<-df1[df1['asd']==1,c('exp_all_predict_predictionnosum','exp_all_predict_score')];
m<-cor.test(df2[['exp_all_predict_predictionnosum']],df2[['exp_all_predict_score']]);
m;

# %% [code]
#Simple linear regression for correct predictions for tit-for-tat strategy, with IQ and diagnosis as covarriates
m<-lm('exp_tft_predict_predictioncorrectsum ~ iq_all + asd', data=df1);
print(summary(m));
m<-lm('exp_tft_predict_predictionnosum ~ iq_all + asd', data=df1);
print(summary(m));
m<-lm('exp_tft_predict_failtoallpredictions ~ iq_all + asd', data=df1);
print(summary(m));
m<-lm('exp_tft_predict_score ~ iq_all + asd', data=df1);
print(summary(m));
m<-lm('exp_tft_predict_coopsum ~ iq_all + asd', data=df1);
print(summary(m));
#Simple linear regression for correct predictions for win-stay-lose-shift strategy, with IQ and diagnosis as covarriates
m<-lm('exp_wsls_predict_predictioncorrectsum ~ iq_all + asd', data=df1);
print(summary(m));
m<-lm('exp_wsls_predict_predictionnosum ~ iq_all + asd', data=df1);
print(summary(m));
m<-lm('exp_wsls_predict_failtoallpredictions ~ iq_all + asd', data=df1);
print(summary(m));
m<-lm('exp_wsls_predict_score ~ iq_all + asd', data=df1);
print(summary(m));
m<-lm('exp_wsls_predict_coopsum ~ iq_all + asd', data=df1);
print(summary(m));
#Simple linear regression for correct predictions for always-cooperate strategy, with IQ and diagnosis as covarriates
m<-lm('exp_ac_predict_predictioncorrectsum ~ iq_all + asd', data=df1);
print(summary(m));
m<-lm('exp_ac_predict_predictionnosum ~ iq_all + asd', data=df1);
print(summary(m));
m<-lm('exp_ac_predict_failtoallpredictions ~ iq_all + asd', data=df1);
print(summary(m));
m<-lm('exp_ac_predict_score ~ iq_all + asd', data=df1);
print(summary(m));
m<-lm('exp_ac_predict_coopsum ~ iq_all + asd', data=df1);
print(summary(m));
#Simple linear regression for correct predictions for always-defect strategy, with IQ and diagnosis as covarriates
m<-lm('exp_ad_predict_predictioncorrectsum ~ iq_all + asd', data=df1);
print(summary(m));
m<-lm('exp_ad_predict_predictionnosum ~ iq_all + asd', data=df1);
print(summary(m));
m<-lm('exp_ad_predict_failtoallpredictions ~ iq_all + asd', data=df1);
print(summary(m));
m<-lm('exp_ad_predict_score ~ iq_all + asd', data=df1);
print(summary(m));
m<-lm('exp_ad_predict_coopsum ~ iq_all + asd', data=df1);
print(summary(m));

# %% [code]
