# Supplementary material for: Strategic decision making and prediction differences in autism
Source: PeerJ. 2022 Apr 21;10:e13328. doi: 10.7717/peerj.13328 (PMC9035278; doi:10.7717/peerj.13328)
Supplement: Supplemental Information 2 — Jupiter notebook files with the code for data analysis [file peerj-10-13328-s002.zip › code4perrj.ipynb]

# %% [code]
import numpy as np;
import pandas as pd;
import matplotlib.pyplot as plt;
from scipy import stats;
pd.set_option('display.max_columns',None);
pd.set_option('display.max_rows',None);

# %% [code]
# ##initial data had only the player's choices per game, strategy choices per game 
# ##and player's prediction choices per game
# ##With the above code the rest of columns in tha dataset were produced
# def createcolumns(pdf):
#     tdf=pd.DataFrame(columns=[f'exp_all_predict_predictioncorrectsum',f'exp_all_predict_predictionnosum',\
#                               f'exp_all_predict_failtoallpredictions',f'exp_all_predict_score',\
#                               f'exp_all_predict_coopsum']);
#     opps=['tft','wsls','ac','ad'];
#     for opp in opps:
#         tdf[f'exp_{opp}_predict_predictioncorrect']=pd.NA;
#         tdf[f'exp_{opp}_predict_predictioncorrectsum']=pd.NA;
#         tdf[f'exp_{opp}_predict_predictionnosum']=pd.NA;
#         tdf[f'exp_{opp}_predict_failtoallpredictions']=pd.NA;
#         tdf[f'exp_{opp}_predict_score']=pd.NA;
#         tdf[f'exp_{opp}_predict_coopsum']=pd.NA;
#     for i in pdf.index:
#         predictionrounds=0;
#         predictioncorrectsum=0;
#         predictionnosum=0;
#         score=0;
#         coopsum=0;
#         for opp in opps:
#             userchoices=pdf.loc[i,f'exp_{opp}_predict_choices_user'].split(',');
#             oppchoices=pdf.loc[i,f'exp_{opp}_predict_choices_opp'].split(',');
#             strategyscore=0;
#             strategycoopsum=0;
#             if pd.isna(pdf.loc[i,f'exp_{opp}_predict_prediction']):
#                 haspredictions=0;
#                 userpredictions=pd.NA;
#                 predictionsuccessperround=pd.NA;
#                 strategypredictioncorrectsum=pd.NA;
#                 strategypredictionnosum=pd.NA;
#             else:
#                 haspredictions=1;
#                 userpredictions=pdf.loc[i,f'exp_{opp}_predict_prediction'].split(',');
#                 predictionsuccessperround=[];
#                 predictionrounds+=len(userpredictions);
#                 strategypredictioncorrectsum=0;
#                 strategypredictionnosum=0;
#                 strategypredictionrounds=len(userpredictions);
#             for rnd in range(0,len(userchoices)):
#                 if haspredictions==1:
#                     if userpredictions[rnd]==oppchoices[rnd]:
#                         predictioncorrectsum+=1;
#                         predictionsuccessperround.append('1');
#                         strategypredictioncorrectsum+=1;
#                     else:
#                         predictionsuccessperround.append('0');
#                     if userpredictions[rnd]=='3':
#                         predictionnosum+=1;
#                         strategypredictionnosum+=1;
#                 if userchoices[rnd]=='1':
#                     coopsum+=1;
#                     strategycoopsum+=1;
#                     if oppchoices[rnd]=='0':
#                         score+=0;
#                         strategyscore+=0;
#                     elif oppchoices[rnd]=='1':
#                         score+=3;
#                         strategyscore+=3;
#                 elif userchoices[rnd]=='0':
#                     if oppchoices[rnd]=='0':
#                         score+=1;
#                         strategyscore+=1;
#                     elif oppchoices[rnd]=='1':
#                         score+=5;
#                         strategyscore+=5;
#             if haspredictions==1:
#                 predictionsuccessperround=','.join(predictionsuccessperround);
#                 tdf.loc[i,f'exp_{opp}_predict_predictioncorrect']=predictionsuccessperround;
#                 tdf.loc[i,f'exp_{opp}_predict_predictioncorrectsum']=strategypredictioncorrectsum;
#                 tdf.loc[i,f'exp_{opp}_predict_predictionnosum']=strategypredictionnosum;
#                 if strategypredictionrounds==strategypredictionnosum:
#                     tdf.loc[i,f'exp_{opp}_predict_failtoallpredictions']=pd.NA;
#                 else:
#                     tdf.loc[i,f'exp_{opp}_predict_failtoallpredictions']=1-strategypredictioncorrectsum/(strategypredictionrounds-strategypredictionnosum);
#             tdf.loc[i,f'exp_{opp}_predict_score']=strategyscore;
#             tdf.loc[i,f'exp_{opp}_predict_coopsum']=strategycoopsum;
#         failtoallpredictions=1-predictioncorrectsum/(predictionrounds-predictionnosum);
#         tdf.loc[i,f'exp_all_predict_predictioncorrectsum']=predictioncorrectsum;
#         tdf.loc[i,f'exp_all_predict_predictionnosum']=predictionnosum;
#         tdf.loc[i,f'exp_all_predict_failtoallpredictions']=failtoallpredictions;
#         tdf.loc[i,f'exp_all_predict_score']=score;
#         tdf.loc[i,f'exp_all_predict_coopsum']=coopsum;
#     return tdf
# df0=pd.read_csv('data4peerj.csv');
# df1=createcolumns(df0);
# df0=pd.concat([df0,df1],axis=1);
# display(df0);

## Dataset Description
## gender: the gender of the participant, 'f' for female, 'm' for male
## edu: years of education
## age: age of the participant
## iq_all: the iq score of the WAIS test
## asd: 1 for the ASD group, 0 for the control group
## exp_all_predict_predictioncorrectsum: the sum of the correct predictions
## exp_all_predict_predictionnosum: the sum of the rounds participant answered cannot predict
## exp_all_predict_failtoallpredictions: the ratio of the wrong prediction to the sum of the predictions finally made
## exp_all_predict_score: the sum of points gained playing the task
## exp_all_predict_coopsum: the sum of cooperation choices in the task
## exp_tft_predict_predictioncorrect: the validity of the predictions per round for the tit-for-tat strategy. '0' for wrong, '1' for correct
## exp_tft_predict_predictioncorrectsum: the sum of the correct predictions for the tit-for-tat strategy
## exp_tft_predict_predictionnosum: the sum of the rounds participant answered cannot predict for the tit-for-tat strategy
## exp_tft_predict_failtoallpredictions: the ratio of the wrong prediction to the sum of the predictions finally made for the tit-for-tat strategy
## exp_tft_predict_score: the sum of points gained playing the task for the tit-for-tat strategy
## exp_tft_predict_coopsum: the sum of cooperation choices in the task for the tit-for-tat strategy
## exp_wsls_predict_predictioncorrect: the validity of the predictions per round for the win-stay-lose-shift strategy. '0' for wrong, '1' for correct
## exp_wsls_predict_predictioncorrectsum: the sum of the correct predictions for the win-stay-lose-shift strategy
## exp_wsls_predict_predictionnosum: the sum of the rounds participant answered cannot predict for the win-stay-lose-shift strategy
## exp_wsls_predict_failtoallpredictions: the ratio of the wrong prediction to the sum of the predictions finally made for the win-stay-lose-shift strategy
## exp_wsls_predict_score: the sum of points gained playing the task for the win-stay-lose-shift strategy
## exp_wsls_predict_coopsum: the sum of cooperation choices in the task for the win-stay-lose-shift strategy
## exp_ac_predict_predictioncorrect: the validity of the predictions per round for the always-cooperate strategy. '0' for wrong, '1' for correct
## exp_ac_predict_predictioncorrectsum: the sum of the correct predictions for the always-cooperate strategy
## exp_ac_predict_predictionnosum: the sum of the rounds participant answered cannot predict for the always-cooperate strategy
## exp_ac_predict_failtoallpredictions: the ratio of the wrong prediction to the sum of the predictions finally made for the always-cooperate strategy
## exp_ac_predict_score: the sum of points gained playing the task for the always-cooperate strategy
## exp_ac_predict_coopsum: the sum of cooperation choices in the task for the always-cooperate strategy
## exp_ad_predict_predictioncorrect: the validity of the predictions per round for the always-defect strategy. '0' for wrong, '1' for correct
## exp_ad_predict_predictioncorrectsum: the sum of the correct predictions for the always-defect strategy
## exp_ad_predict_predictionnosum: the sum of the rounds participant answered cannot predict for the always-defect strategy
## exp_ad_predict_failtoallpredictions: the ratio of the wrong prediction to the sum of the predictions finally made for the always-defect strategy
## exp_ad_predict_score: the sum of points gained playing the task for the always-defect strategy
## exp_ad_predict_coopsum: the sum of cooperation choices in the task for the always-defect strategy
## exp_tft_predict_choices_opp: the opponent's (AI) choices per round for the tit-for-tat strategy. '0' for defect, '1' for cooperate
## exp_tft_predict_choices_user: the participant's choices per round for the tit-for-tat strategy. '0' for defect, '1' for cooperate
## exp_tft_predict_prediction: the participant's answers to the prediction questions per round for the tit-for-tat strategy. '3' for inability, '1' for cooperation, '0' for defection
## exp_wsls_predict_choices_opp: the opponent's (AI) choices per round for the win-stay-lose-shift strategy. '0' for defect, '1' for cooperate
## exp_wsls_predict_choices_user: the participant's choices per round for the win-stay-lose-shift strategy. '0' for defect, '1' for cooperate
## exp_wsls_predict_prediction: the participant's answers to the prediction questions per round for the win-stay-lose-shift strategy. '3' for inability, '1' for cooperation, '0' for defection
## exp_ac_predict_choices_opp: the opponent's (AI) choices per round for the always-cooperate strategy. '0' for defect, '1' for cooperate
## exp_ac_predict_choices_user: the participant's choices per round for the always-cooperate strategy. '0' for defect, '1' for cooperate
## exp_ac_predict_prediction: the participant's answers to the prediction questions per round for the always-cooperate strategy. '3' for inability, '1' for cooperation, '0' for defection
## exp_ad_predict_choices_opp: the opponent's (AI) choices per round for the always-defect strategy. '0' for defect, '1' for cooperate
## exp_ad_predict_choices_user: the participant's choices per round for the always-defect strategy. '0' for defect, '1' for cooperate
## exp_ad_predict_prediction: the participant's answers to the prediction questions per round for the always-defect strategy. '3' for inability, '1' for cooperation, '0' for defection

# %% [code]
def plotpredictpercent(df,names,rounds):
    ys=[[0]*rounds,[0]*rounds];
    pdf=pd.DataFrame();
    for name in names:
        pdf=pdf.append(df[['asd',name]].dropna().rename(columns={name:'seq'}));
    pdf=pdf.reset_index(drop=True);
    for i in pdf.index:
        i1=pdf.loc[i,'seq'].split(',');
        i3=pdf.loc[i,'asd'];
        for i2 in range(0,len(i1)):
            if(i1[i2]=='1'): ys[i3][i2]+=1;
    for i in range(0,2):
        i2=len(pdf.loc[pdf['asd']==i]);
        for i1 in range(0,rounds):
            ys[i][i1]=ys[i][i1]*100/i2;
    plt.figure(figsize=(17,10));
    plt.plot(np.arange(1,rounds+1,1),ys[0],label='Control');
    plt.plot(np.arange(1,rounds+1,1),ys[1],label='ASD');
    plt.xticks(np.arange(1,rounds+1,1));
    plt.yticks(np.arange(0,101,10));
    plt.ylabel('Percentage of correct predictions per round',fontsize='x-large');
    plt.xlabel('Round number',fontsize='x-large');
    plt.legend();
    plt.show();
df0=pd.read_csv('data4peerj.csv');
#plot percentage of correct predictions per round for each group for 20rounds opponents
plotpredictpercent(df0,['exp_tft_predict_predictioncorrect','exp_wsls_predict_predictioncorrect'],20);
#plot percentage of correct predictions per round for each group for 10rounds opponents
plotpredictpercent(df0,['exp_ac_predict_predictioncorrect','exp_ad_predict_predictioncorrect'],10);

# %% [code]
def plotnopredictpercent(df,names,rounds):
    ys=[[0]*rounds,[0]*rounds];
    pdf=pd.DataFrame();
    for name in names:
        pdf=pdf.append(df[['asd',name]].dropna().rename(columns={name:'seq'}));
    pdf=pdf.reset_index(drop=True);
    for i in pdf.index:
        i1=pdf.loc[i,'seq'].split(',');
        i3=pdf.loc[i,'asd'];
        for i2 in range(0,len(i1)):
            if(i1[i2]=='3'): ys[i3][i2]+=1;
    for i in range(0,2):
        i2=len(pdf.loc[pdf['asd']==i]);
        for i1 in range(0,rounds):
            ys[i][i1]=ys[i][i1]*100/i2;
    plt.figure(figsize=(17,10));
    plt.plot(np.arange(1,rounds+1,1),ys[0],label='Control');
    plt.plot(np.arange(1,rounds+1,1),ys[1],label='ASD');
    plt.xticks(np.arange(1,rounds+1,1));
    plt.yticks(np.arange(0,101,10));
    plt.ylabel('Percentage of prediction declared inability per round',fontsize='x-large');
    plt.xlabel('Round number',fontsize='x-large');
    plt.legend();
    plt.show();
df0=pd.read_csv('data4peerj.csv');
#plot percentage of predictions they declared inablility to make per round for each group for 20rounds opponents
plotnopredictpercent(df0,['exp_tft_predict_prediction','exp_wsls_predict_prediction'],20);
#plot percentage of predictions they declared inablility to make per round for each group for 10rounds opponents
plotnopredictpercent(df0,['exp_ac_predict_prediction','exp_ad_predict_prediction'],10);

# %% [code]
df0=pd.read_csv('data4peerj.csv');
asd0=df0.loc[df0['asd']==0];
asd1=df0.loc[df0['asd']==1];
#chech for normality for age distributions for each group
print(stats.shapiro(asd0['age']));
print(stats.shapiro(asd1['age']));
#comparison for age with mannwhitneyu
r=stats.mannwhitneyu(asd0['age'],asd1['age']);
print(r);
#chech for normality for IQ distributions for each group
print(stats.shapiro(asd0['iq_all']));
print(stats.shapiro(asd1['iq_all']));
#comparison for IQ with t-test
r=stats.ttest_ind(asd0['iq_all'],asd1['iq_all']);
print(r);
gentable=[[8,35],[7,35]];
#comparison for gender with chi square
r=stats.chi2_contingency(gentable);
print(r);

# %% [code]
